# Supplementary material for: Bis(dicyclo­hexyl­ammonium) μ-oxalato-κ4 O 1,O 2:O 1′,O 2′-bis­[aqua­(oxalato-κ2 O 1,O 2)diphenyl­stannate(IV)]
Source: Acta Crystallogr Sect E Struct Rep Online. 2010 Nov 24;66(Pt 12):m1645–6. doi: 10.1107/S1600536810046738 (PMC3011489; doi:10.1107/S1600536810046738)
Supplement: Supplementary file 2 [file e-66-m1645-Isup2.hkl]

#
# h,k,l, Fc-squared, Fo-squared, sigma(Fo-squared) and status flag
#
data_I
_shelx_title ' h10kcm9'
_shelx_refln_list_code          4
_shelx_F_calc_maximum      357.43
_exptl_crystal_F_000      1244.00
_reflns_d_resolution_high  0.7696
 
loop_
 _symmetry_equiv_pos_as_xyz
 'x, y, z'
 '-x+1/2, y+1/2, -z+1/2'
 '-x, -y, -z'
 'x-1/2, -y-1/2, z-1/2'
 
_cell_length_a    13.1725
_cell_length_b    14.6121
_cell_length_c    14.1139
_cell_angle_alpha  90.000
_cell_angle_beta  100.869
_cell_angle_gamma  90.000
 
_shelx_F_squared_multiplier     1.000
 
loop_
 _refln_index_h
 _refln_index_k
 _refln_index_l
 _refln_F_squared_calc
 _refln_F_squared_meas
 _refln_F_squared_sigma
 _refln_observed_status
   4   0   0    13188.24    12248.25    281.17 o
   6   0   0     2019.64     2194.22    107.41 o
   8   0   0       68.16       25.94     80.75 o
  10   0   0     7147.13     7296.23    254.22 o
  12   0   0     6673.88     7631.61    240.04 o
  14   0   0     1588.24     2035.30    128.60 o
  16   0   0     1646.17     1525.78    674.11 o
   3   1   0       50.13      443.37     80.73 o
   4   1   0     1559.37     1668.92     45.13 o
   5   1   0    17805.12    16396.66    259.14 o
   6   1   0    11860.82    12940.01    183.48 o
   7   1   0    17505.63    17589.65    252.72 o
   8   1   0     1270.72     1197.75     65.39 o
   9   1   0     4626.73     4659.83    124.51 o
  10   1   0      372.85      406.74     82.07 o
  11   1   0       28.57      -86.52     90.71 o
  12   1   0      246.94      191.03    107.27 o
  13   1   0      766.14      832.49     64.35 o
  14   1   0       38.96      162.70     64.92 o
  15   1   0     1346.34     1188.88    171.22 o
  16   1   0       72.61     -252.91    275.68 o
   2   2   0     7157.44     5385.76    451.86 o
   3   2   0     2408.58     2305.52     73.76 o
   4   2   0     6452.49     6435.31     99.05 o
   5   2   0      196.98      216.28     44.88 o
   6   2   0       33.32      -20.78     34.43 o
   7   2   0       91.51       95.96     41.56 o
   8   2   0     2622.44     2603.56    102.55 o
   9   2   0      631.62      691.81     60.55 o
  10   2   0     6901.20     6616.10    193.27 o
  11   2   0       65.03      -73.51     74.56 o
  12   2   0     7078.18     7020.03    218.89 o
  13   2   0     1111.83     1249.32    137.53 o
  14   2   0     2508.59     2404.97    167.85 o
  15   2   0       42.82      -51.11    139.16 o
  16   2   0     1235.13      931.69    228.19 o
   1   3   0    26393.60    23898.26    470.86 o
   2   3   0     3417.58     3672.08     89.23 o
   3   3   0     8259.94     7823.47    134.70 o
   4   3   0     2429.94     2491.81     87.86 o
   5   3   0    15894.23    15186.94    252.94 o
   6   3   0     4082.83     4176.51    102.87 o
   7   3   0    10888.44    10304.71    194.49 o
   8   3   0      160.77      174.31     80.76 o
   9   3   0     9234.50     9484.10    207.43 o
  10   3   0       27.83       64.65     81.36 o
  11   3   0      220.46      248.23     89.23 o
  12   3   0      884.15      902.63     97.44 o
  13   3   0      193.37      273.60    117.42 o
  14   3   0      160.42      191.41    131.44 o
  15   3   0      866.62      482.66    267.32 o
  16   3   0       71.75       13.13    272.99 o
   0   4   0     9684.54     9259.32    140.88 o
   1   4   0    18993.67    19149.91    206.45 o
   2   4   0     9375.17     8739.65    112.67 o
   3   4   0     1668.25     1666.21     58.16 o
   4   4   0     4410.90     4187.38     80.28 o
   5   4   0        1.32       41.19     53.68 o
   6   4   0     1487.02     1534.73     84.47 o
   7   4   0      256.33      347.99     98.17 o
   8   4   0       41.40      100.76     70.46 o
   9   4   0     1140.32     1155.15     78.72 o
  10   4   0     7543.49     7638.95    175.04 o
  11   4   0      219.86      193.63     83.72 o
  12   4   0     5618.11     5641.43    173.08 o
  13   4   0     3390.57     3330.70    186.43 o
  14   4   0     1420.00     1608.66    215.98 o
  15   4   0      222.62      318.23    212.55 o
  16   4   0      623.74      347.26    288.35 o
   1   5   0     3039.99     3305.18     57.94 o
   2   5   0     3594.33     3815.65     73.53 o
   3   5   0    19347.29    19323.25    231.32 o
   4   5   0       59.07      138.81     41.24 o
   5   5   0    16156.16    16217.43    217.95 o
   6   5   0     3231.50     2959.45     74.79 o
   7   5   0     6990.81     6748.87    120.36 o
   8   5   0      769.60      784.35     58.58 o
   9   5   0     2492.56     2631.96     85.33 o
  10   5   0      160.71      157.31     99.04 o
  11   5   0      657.64      449.48    117.49 o
  12   5   0      223.61      207.39    103.76 o
  13   5   0        5.95       36.40    143.05 o
  14   5   0      454.34       43.26    224.06 o
  15   5   0      731.76      374.56    219.67 o
  16   5   0      174.30      185.53    261.91 o
   0   6   0     7869.98     7623.27    133.74 o
   1   6   0    12180.39    12005.08    139.05 o
   2   6   0    30803.37    31021.09    303.70 o
   3   6   0    18167.15    18593.59    206.58 o
   4   6   0     6727.02     6618.40    110.37 o
   5   6   0        4.80       28.89     40.36 o
   6   6   0      123.28      110.05     41.17 o
   7   6   0        0.87      -37.55     42.86 o
   8   6   0     1602.00     1613.02     76.42 o
   9   6   0      435.75      505.63     92.51 o
  10   6   0     3450.35     3512.08    130.98 o
  11   6   0      330.21      405.99     95.60 o
  12   6   0     1992.41     1926.06    141.52 o
  13   6   0     2350.37     2284.56    222.29 o
  14   6   0     1329.58     1245.76    216.66 o
  15   6   0      367.93      355.65    220.92 o
   1   7   0     1204.56     1269.71     68.63 o
   2   7   0     9633.78     9846.68    135.52 o
   3   7   0     6813.04     6739.62    146.71 o
   4   7   0     1530.47     1474.68     56.29 o
   5   7   0     7652.77     7483.81    127.55 o
   6   7   0     2460.68     2364.87     77.03 o
   7   7   0     4951.65     4905.44    116.14 o
   8   7   0     2128.36     2225.88     85.52 o
   9   7   0     7731.02     7577.75    174.90 o
  10   7   0      180.95      127.12    101.29 o
  11   7   0      267.81      275.18    120.65 o
  12   7   0      882.84      837.54    129.78 o
  13   7   0      866.56      572.64    136.60 o
  14   7   0      199.30       12.38    180.78 o
  15   7   0      908.23      725.20    302.71 o
   0   8   0     2484.88     2229.41     70.61 o
   1   8   0    14446.19    14377.71    223.20 o
   2   8   0    15411.93    16328.10    204.83 o
   3   8   0    12722.51    12926.41    170.82 o
   4   8   0     1387.69     1329.42     62.21 o
   5   8   0      506.99      571.87     51.04 o
   6   8   0        7.93       -4.00     46.49 o
   7   8   0       10.85      116.30     75.16 o
   8   8   0     1515.59     1553.86     83.39 o
   9   8   0      751.27      790.48     79.96 o
  10   8   0      111.40      125.53     87.78 o
  11   8   0     2756.51     2861.74    160.09 o
  12   8   0     1597.48     1755.85    160.64 o
  13   8   0      964.96      967.53    187.86 o
  14   8   0     2198.58     1594.12    214.50 o
  15   8   0     1173.68      866.82    221.53 o
   1   9   0      272.19      291.14     39.76 o
   2   9   0     2954.23     2815.72     87.05 o
   3   9   0     2408.68     2556.55     81.84 o
   4   9   0     2250.17     2478.93     69.42 o
   5   9   0     2824.55     2789.39     84.96 o
   6   9   0     5312.42     5336.44    108.99 o
   7   9   0     5640.35     5904.63    147.45 o
   8   9   0     5812.31     5864.94    127.17 o
   9   9   0      205.38      134.77     85.12 o
  10   9   0     2627.58     2516.50    129.52 o
  11   9   0      158.45       54.48    132.06 o
  12   9   0      145.84      199.28    132.05 o
  13   9   0      329.40      218.26    169.45 o
  14   9   0       51.02      -49.19    208.81 o
   0  10   0     5750.58     5675.54    137.25 o
   1  10   0     7277.75     7764.82    136.46 o
   2  10   0      476.81      469.64     55.17 o
   3  10   0      641.78      603.24     65.50 o
   4  10   0        6.44       15.63     58.88 o
   5  10   0      112.55       43.10     56.48 o
   6  10   0      615.56      651.65     78.02 o
   7  10   0      438.62      398.74     65.55 o
   8  10   0      317.76      359.59     69.29 o
   9  10   0     3201.58     3225.24    125.51 o
  10  10   0     1989.27     1958.36    138.56 o
  11  10   0     3195.46     3122.92    152.36 o
  12  10   0     1250.04     1591.43    213.61 o
  13  10   0     1428.23     1094.24    206.71 o
  14  10   0      180.69      335.32    214.55 o
   1  11   0     2981.01     2989.61     74.70 o
   2  11   0     3409.13     3328.12    100.29 o
   3  11   0     1765.39     1919.35     87.33 o
   4  11   0     3029.91     2919.00    101.42 o
   5  11   0     1612.43     1554.56     80.92 o
   6  11   0     5208.17     5309.04    133.30 o
   7  11   0     2155.38     2348.92    127.72 o
   8  11   0     5561.99     5610.83    136.80 o
   9  11   0      605.96      489.71     90.88 o
  10  11   0     2733.99     3023.01    177.60 o
  11  11   0      454.77      481.61    202.20 o
  12  11   0       89.36     -102.39    201.30 o
  13  11   0       60.99     -186.16    221.93 o
   0  12   0      237.94      324.62     92.24 o
   1  12   0    10649.28    11030.57    202.42 o
   2  12   0      225.99      244.15     59.31 o
   3  12   0     2026.40     1983.77    102.02 o
   4  12   0        1.95       66.60     70.41 o
   5  12   0      751.21      579.19     85.77 o
   6  12   0      245.50      222.55     75.05 o
   7  12   0      444.77      388.57     77.61 o
   8  12   0     1191.84     1158.41    108.42 o
   9  12   0      421.27      418.63     97.18 o
  10  12   0      120.89      106.11    154.25 o
  11  12   0     1122.87     1358.13    184.87 o
  12  12   0      353.73      207.78    297.76 o
  13  12   0      826.75      765.84    222.21 o
   1  13   0     2464.38     2639.25     91.02 o
   2  13   0     1168.95     1218.05     89.91 o
   3  13   0      954.00      814.76     79.75 o
   4  13   0     3289.75     3123.06    121.91 o
   5  13   0      288.29      321.12     93.38 o
   6  13   0     6995.69     7023.44    162.40 o
   7  13   0      254.32      167.79     92.35 o
   8  13   0     3277.32     3235.66    153.28 o
   9  13   0      797.46      581.06    147.41 o
  10  13   0      328.85      185.28    181.72 o
  11  13   0        8.75       35.68    195.66 o
  12  13   0       32.84      -26.03    244.88 o
   0  14   0        4.71      -86.53     97.27 o
   1  14   0     5887.79     6151.89    132.33 o
   2  14   0      168.47      349.43     82.75 o
   3  14   0     2264.89     2304.43    125.84 o
   4  14   0        0.18      -85.16     85.16 o
   5  14   0      527.04      435.67    119.72 o
   6  14   0        2.31     -126.16    127.28 o
   7  14   0       14.09       72.32    120.24 o
   8  14   0       39.68     -139.16    193.57 o
   9  14   0      429.11      520.77    246.45 o
  10  14   0      645.05      681.15    188.37 o
  11  14   0     2394.25     2239.66    276.62 o
   1  15   0      141.32       83.37     85.06 o
   2  15   0      493.75      331.82    101.83 o
   3  15   0       17.85      231.50    103.70 o
   4  15   0     3726.77     3936.82    172.88 o
   5  15   0       32.59      -67.18    111.20 o
   6  15   0     3991.86     4057.46    205.98 o
   7  15   0       48.76      201.48    153.72 o
   8  15   0      784.65      752.27    194.36 o
   9  15   0        2.21     -172.95    172.95 o
  10  15   0      326.61      124.84    204.56 o
   0  16   0        1.27      -19.35    149.23 o
   1  16   0     2584.12     3045.70    180.49 o
   2  16   0      234.92      241.06    106.07 o
   3  16   0     1616.10     1455.24    132.64 o
   4  16   0       65.79      208.45    113.84 o
   5  16   0      397.26      565.93    154.38 o
   6  16   0       58.36       60.53    178.52 o
   7  16   0      473.92      429.90    233.27 o
   8  16   0        7.23      -29.29    205.72 o
   9  16   0      610.35     1029.33    347.78 o
   1  17   0       86.10      180.58    158.31 o
   2  17   0      485.55      519.09    168.95 o
   3  17   0        9.84      219.80    167.31 o
   4  17   0     3949.72     4153.82    345.74 o
   5  17   0       85.11      -28.58    152.62 o
   6  17   0     2227.54     2319.22    256.54 o
   7  17   0      645.97      225.08    238.16 o
   0  18   0       81.06        8.18    599.56 o
   1  18   0     1497.22     1583.80    234.61 o
   2  18   0       45.62       74.38    187.57 o
   3  18   0      887.48      737.73    234.24 o
   4  18   0       95.06      162.08    218.27 o
   5  18   0      200.60       94.98    307.15 o
 -15   0   1     1765.02     1440.00    306.23 o
 -13   0   1     2522.45     2518.07    242.68 o
 -11   0   1     3960.79     3869.65    172.59 o
  -9   0   1       46.83       81.68     88.98 o
  -7   0   1     2848.42     2685.81    106.29 o
  -5   0   1     7649.10     6389.08    151.28 o
  -3   0   1     3572.04     3556.14    172.72 o
   3   0   1      554.33     1046.83     87.42 o
   5   0   1     5162.74     4516.52    136.10 o
   7   0   1     1111.99      828.41     95.62 o
   9   0   1     3774.49     3557.29    179.53 o
  11   0   1     3414.94     3194.78    207.69 o
  13   0   1     2429.54     2592.14    299.12 o
  15   0   1       17.80       94.37    292.73 o
 -16   1   1       84.69     -253.13    253.13 o
 -15   1   1       31.42      261.37    207.84 o
 -14   1   1      106.18      192.87     88.93 o
 -13   1   1      231.63      101.67    108.54 o
 -12   1   1     2251.96     2274.73     82.14 o
 -11   1   1      154.46      184.49     49.88 o
 -10   1   1     8099.28     8175.64    207.38 o
  -9   1   1      342.63      344.19     62.98 o
  -8   1   1    20074.21    19685.81    269.49 o
  -7   1   1      214.69      234.45     47.73 o
  -6   1   1     2048.83     1945.79     53.08 o
  -5   1   1     4742.37     5032.04    116.41 o
  -4   1   1     1225.61     1233.39     47.49 o
  -3   1   1     3733.47     4075.95    123.02 o
   3   1   1       49.77      198.28     33.19 o
   4   1   1    11315.09    10689.67    185.98 o
   5   1   1     5412.94     5651.32     98.63 o
   6   1   1    30980.52    31646.64    410.59 o
   7   1   1      886.78      979.33     68.74 o
   8   1   1     7448.40     7450.43    142.93 o
   9   1   1      172.23      178.01     73.86 o
  10   1   1     1521.79     1676.39    100.48 o
  11   1   1       64.45        2.33     68.60 o
  12   1   1     2056.43     2066.42    102.89 o
  13   1   1       45.26      101.40     88.06 o
  14   1   1     7373.48     7567.52    264.26 o
  15   1   1        1.52     -103.28    202.68 o
  16   1   1      681.17       83.21    244.19 o
 -16   2   1       15.39     -166.71    260.26 o
 -15   2   1     2634.94     2747.68    184.76 o
 -14   2   1      323.08      295.85    123.55 o
 -13   2   1     2818.69     2921.86    175.38 o
 -12   2   1       33.95      190.33     82.63 o
 -11   2   1     3026.18     3148.26    138.47 o
 -10   2   1       23.91      -25.08     68.51 o
  -9   2   1       65.43      101.36     76.20 o
  -8   2   1     1050.73     1362.60     72.04 o
  -7   2   1     4164.13     4126.31     92.90 o
  -6   2   1      133.77      150.55     54.85 o
  -5   2   1     9990.46     9470.38    160.79 o
  -4   2   1     5310.13     5007.17     82.07 o
  -3   2   1     6239.19     5690.25     81.77 o
  -2   2   1     1107.53     1091.14     73.36 o
   2   2   1     9282.14    10184.55    223.78 o
   3   2   1     3539.16     3507.87     62.49 o
   4   2   1     2563.99     2478.70    110.10 o
   5   2   1     4481.74     4359.60     83.67 o
   6   2   1        4.68       46.77     42.62 o
   7   2   1    15973.48    15508.13    246.54 o
   8   2   1      177.27      209.62     52.90 o
   9   2   1     8214.66     8248.94    173.01 o
  10   2   1        6.21       32.51     86.38 o
  11   2   1     4718.55     4490.40    159.85 o
  12   2   1      508.24      577.61    108.55 o
  13   2   1     2097.03     2196.78    149.66 o
  14   2   1       51.02      159.25    124.51 o
  15   2   1      110.29      206.59    157.42 o
  16   2   1       31.09      458.82    264.47 o
 -16   3   1       98.21       29.62    225.83 o
 -15   3   1       32.02      -35.30    307.27 o
 -14   3   1        3.52     -102.56    102.56 o
 -13   3   1      525.13      539.42    133.03 o
 -12   3   1     1777.39     1795.41    131.83 o
 -11   3   1      749.59      767.41     90.79 o
 -10   3   1     8402.78     8499.69    201.82 o
  -9   3   1      339.93      310.30     71.01 o
  -8   3   1    14624.82    14882.60    258.30 o
  -7   3   1     2811.06     2639.11     87.76 o
  -6   3   1     7591.59     7288.89    124.65 o
  -5   3   1     1115.20     1160.26     56.39 o
  -4   3   1     3662.44     3474.66     69.73 o
  -3   3   1        9.80       34.57     22.01 o
  -2   3   1    10323.47    10608.46    119.81 o
  -1   3   1     2825.42     3168.00     64.45 o
   0   3   1    55788.27    48397.76   1252.54 o
   1   3   1    24234.33    24202.56    464.71 o
   2   3   1    32218.97    31534.44    380.53 o
   3   3   1      770.47      910.81     52.74 o
   4   3   1    29169.85    27931.30    349.45 o
   5   3   1    10323.59    10708.69    158.87 o
   6   3   1      756.23      642.77     75.93 o
   7   3   1     2689.20     2833.33    133.52 o
   8   3   1     1562.20     1668.87     97.69 o
   9   3   1      121.54       79.86     59.37 o
  10   3   1     1367.38     1401.82     84.92 o
  11   3   1        3.61        9.27     90.20 o
  12   3   1     1991.17     1884.29    150.52 o
  13   3   1      924.88      839.18    130.43 o
  14   3   1     4036.01     3721.63    267.54 o
  15   3   1        2.64      -77.89    161.12 o
  16   3   1     1161.25      768.02    614.35 o
 -16   4   1       59.13      355.04    328.66 o
 -15   4   1     2158.72     2071.83    267.20 o
 -14   4   1     1314.16     1263.86    190.69 o
 -13   4   1     3459.49     3913.46    190.19 o
 -12   4   1      164.93      259.91    104.65 o
 -11   4   1     2374.70     2312.98    119.75 o
 -10   4   1      580.39      528.91     87.63 o
  -9   4   1        2.48       34.05     71.84 o
  -8   4   1      663.22      667.00     64.41 o
  -7   4   1     2228.54     2083.90     79.89 o
  -6   4   1       45.50       46.53     30.93 o
  -5   4   1     5726.93     5403.25     91.89 o
  -4   4   1      570.64      541.65     44.13 o
  -3   4   1     9374.03     8897.46    123.74 o
  -2   4   1      419.88      492.61     33.10 o
  -1   4   1    16626.54    15331.23    170.55 o
   0   4   1     1422.32     1493.97     55.79 o
   1   4   1      393.48      418.64     24.93 o
   2   4   1        3.15      -13.74     37.99 o
   3   4   1     1274.19     1254.50     43.00 o
   4   4   1     3581.94     3794.16    114.72 o
   5   4   1     8570.02     8514.53    130.07 o
   6   4   1     8725.13     9583.07    160.35 o
   7   4   1     3168.89     3061.32    142.18 o
   8   4   1       76.18       65.22     57.68 o
   9   4   1    15521.08    15821.70    258.39 o
  10   4   1       25.18       96.04    104.81 o
  11   4   1     6510.80     6719.95    250.10 o
  12   4   1      975.20      636.94    158.11 o
  13   4   1      510.24      727.69    167.13 o
  14   4   1      181.47       23.02    144.53 o
  15   4   1       48.64      155.69    246.23 o
  16   4   1       56.62     -248.85    248.85 o
 -16   5   1       29.75       41.33    216.42 o
 -15   5   1        0.41      -62.09    238.43 o
 -14   5   1      375.57      419.55    155.53 o
 -13   5   1        9.76      161.21    121.36 o
 -12   5   1     2396.26     2531.06    131.99 o
 -11   5   1     1411.65     1278.79    104.48 o
 -10   5   1     2950.74     2868.21    115.42 o
  -9   5   1     2058.28     2042.00    104.40 o
  -8   5   1     9802.69     9569.36    205.72 o
  -7   5   1     4137.37     4065.59    125.98 o
  -6   5   1    10922.82    11228.18    232.72 o
  -5   5   1      767.38      765.58     47.73 o
  -4   5   1     1818.24     1740.12     52.23 o
  -3   5   1     2909.88     3157.32     67.81 o
  -2   5   1    24553.78    24229.69    244.72 o
  -1   5   1      326.61      296.54     27.89 o
   0   5   1       54.14       14.98     22.08 o
   1   5   1     8365.07     8209.40     96.44 o
   2   5   1    33832.33    32951.15    382.05 o
   3   5   1     5209.61     5351.09     90.08 o
   4   5   1    37464.55    37315.42    433.42 o
   5   5   1     4166.75     4289.96    100.20 o
   6   5   1     6884.44     6690.09    182.37 o
   7   5   1      621.77      611.27     56.71 o
   8   5   1     2303.75     2270.08     86.70 o
   9   5   1        3.79       23.20     64.92 o
  10   5   1      113.69      158.50     64.03 o
  11   5   1     2161.51     2042.52    115.76 o
  12   5   1     1173.69     1175.52    124.70 o
  13   5   1     1922.58     1539.06    160.09 o
  14   5   1     1600.65     1557.15    205.37 o
  15   5   1      615.78      344.33    320.04 o
  16   5   1     2787.51     2629.47    289.15 o
 -16   6   1      514.79      397.40    280.13 o
 -15   6   1     1785.61     2124.92    267.75 o
 -14   6   1     2321.94     2080.73    198.85 o
 -13   6   1     2051.22     2026.17    173.83 o
 -12   6   1      274.76      230.48    102.06 o
 -11   6   1      216.04      151.91     93.76 o
 -10   6   1      214.71      200.42     93.77 o
  -9   6   1      581.65      590.71     90.36 o
  -8   6   1     1111.07     1200.85    106.33 o
  -7   6   1     4772.49     4936.78    102.71 o
  -6   6   1       18.80      -49.51     49.51 o
  -5   6   1     5189.96     4931.58    107.60 o
  -4   6   1     4756.56     4857.36     95.86 o
  -3   6   1    20574.38    20546.41    222.70 o
  -2   6   1     7770.80     7803.12    104.11 o
  -1   6   1    11758.34    11180.97    126.08 o
   0   6   1     4463.61     4496.21     67.41 o
   1   6   1     7467.05     7676.14    113.83 o
   2   6   1     5851.80     6053.05     98.35 o
   3   6   1     1025.83     1238.23     47.02 o
   4   6   1      153.24      127.76     41.73 o
   5   6   1     5110.30     5400.44    102.45 o
   6   6   1     1329.71     1451.26     79.65 o
   7   6   1     4132.48     4076.24    100.65 o
   8   6   1     5713.58     5899.58    194.81 o
   9   6   1     4753.43     4535.76    124.47 o
  10   6   1      771.49      795.07     82.52 o
  11   6   1     4032.22     3790.29    156.64 o
  12   6   1     1088.33     1178.80    162.37 o
  13   6   1      397.63      237.48    142.43 o
  14   6   1      379.19      249.75    186.61 o
  15   6   1       42.63     -226.06    226.06 o
 -15   7   1      342.76      490.51    227.19 o
 -14   7   1        8.38      222.90    188.62 o
 -13   7   1        1.24     -163.67    163.67 o
 -12   7   1      863.71      895.41    135.84 o
 -11   7   1      862.61     1038.54    110.84 o
 -10   7   1     3391.02     3502.15    142.65 o
  -9   7   1     3501.03     3532.98    146.61 o
  -8   7   1     4087.35     4183.55    108.33 o
  -7   7   1     2654.90     2670.10    107.54 o
  -6   7   1     3269.89     3346.74     81.72 o
  -5   7   1     1039.80      985.31     49.33 o
  -4   7   1      291.42      381.82     42.93 o
  -3   7   1     5671.78     5870.83    159.42 o
  -2   7   1      127.83      128.56     38.56 o
  -1   7   1     7965.20     8349.75    115.44 o
   0   7   1     1590.66     1570.59     50.60 o
   1   7   1    13930.96    14242.72    154.35 o
   2   7   1     3282.94     3340.35     95.98 o
   3   7   1     9309.12     9270.50    139.76 o
   4   7   1     9750.10     9597.92    157.13 o
   5   7   1     3501.61     3531.67     83.74 o
   6   7   1      828.31      737.46     64.56 o
   7   7   1     2024.34     2209.16     96.38 o
   8   7   1     2140.16     2192.15     88.56 o
   9   7   1      917.51      973.49     91.66 o
  10   7   1      112.58      178.51     69.61 o
  11   7   1      524.31      549.45    117.28 o
  12   7   1     1981.45     1934.88    180.72 o
  13   7   1     1798.83     1775.28    222.27 o
  14   7   1     1265.00     1101.52    237.98 o
  15   7   1      812.02      395.47    253.88 o
 -15   8   1     1606.88      970.85    249.13 o
 -14   8   1     1274.12     1000.51    215.71 o
 -13   8   1     2329.54     1995.58    188.34 o
 -12   8   1     1249.54     1156.52    131.45 o
 -11   8   1      594.66      446.33    104.91 o
 -10   8   1      223.18      121.59     91.05 o
  -9   8   1     1454.09     1331.75     75.03 o
  -8   8   1     1462.01     1626.72     92.71 o
  -7   8   1      531.52      527.65     53.33 o
  -6   8   1      717.08      702.22     56.37 o
  -5   8   1     2099.58     2032.27     69.32 o
  -4   8   1     1581.12     1407.63     59.66 o
  -3   8   1    18311.35    18703.27    324.21 o
  -2   8   1     6925.82     6592.32    103.66 o
  -1   8   1     3826.34     3772.92     68.42 o
   0   8   1     6045.15     6251.88     99.02 o
   1   8   1     6019.21     6140.55    102.09 o
   2   8   1     5330.92     5488.31    108.48 o
   3   8   1      119.58       26.12     41.34 o
   4   8   1     1919.98     1809.34     63.63 o
   5   8   1     2287.77     2467.60     74.32 o
   6   8   1       29.20       44.32     50.83 o
   7   8   1     3031.60     3039.61     97.64 o
   8   8   1     3036.27     3115.90     99.29 o
   9   8   1     1925.88     1961.72     99.31 o
  10   8   1     2741.77     2762.63    137.48 o
  11   8   1     2151.50     2008.74    151.04 o
  12   8   1      681.64      589.38    150.29 o
  13   8   1      622.20      462.11    173.78 o
  14   8   1      338.22      582.46    221.60 o
  15   8   1      146.28      310.00    216.93 o
 -14   9   1       21.92     -298.27    298.27 o
 -13   9   1       92.78      154.75    170.32 o
 -12   9   1      183.63       78.39    158.49 o
 -11   9   1     1285.69     1373.00    167.33 o
 -10   9   1      865.12      884.90     96.01 o
  -9   9   1     5442.63     5287.25    130.69 o
  -8   9   1     4582.72     4515.78    126.81 o
  -7   9   1     3841.14     3785.25    114.53 o
  -6   9   1      767.43      814.57     57.04 o
  -5   9   1     1674.89     1590.23     74.17 o
  -4   9   1      256.33      379.20     51.15 o
  -3   9   1       30.33      -10.97     50.81 o
  -2   9   1      116.62       79.15     45.37 o
  -1   9   1     1411.78     1383.86     49.43 o
   0   9   1     3174.57     3232.63     67.25 o
   1   9   1     6072.15     6053.03    119.18 o
   2   9   1     3722.68     3735.49     86.24 o
   3   9   1     9015.02     9097.79    128.80 o
   4   9   1     1206.19     1242.42     69.32 o
   5   9   1     4732.43     4583.49     96.06 o
   6   9   1     2970.45     2763.08     76.65 o
   7   9   1     3783.52     4061.90    121.52 o
   8   9   1      412.71      298.57     80.23 o
   9   9   1        4.08       14.08     91.53 o
  10   9   1       36.79      -45.28     92.97 o
  11   9   1      725.29      542.39    133.94 o
  12   9   1     1147.01     1217.25    252.36 o
  13   9   1      735.24      578.40    192.98 o
  14   9   1      759.15      526.72    237.66 o
 -14  10   1     1466.57     1260.22    263.10 o
 -13  10   1      793.83      510.02    186.81 o
 -12  10   1     1462.27     1683.24    189.38 o
 -11  10   1      505.93      495.12    113.48 o
 -10  10   1      938.92      952.44    116.32 o
  -9  10   1       14.97       -1.86     67.39 o
  -8  10   1      341.63      308.87     62.90 o
  -7  10   1     2206.87     2284.04    116.21 o
  -6  10   1      779.94      779.08     68.27 o
  -5  10   1     1791.01     1786.50     78.04 o
  -4  10   1     3157.84     3143.31     84.41 o
  -3  10   1     4081.28     4043.14    103.10 o
  -2  10   1    10269.66    10622.39    163.11 o
  -1  10   1     3801.25     3959.23     82.74 o
   0  10   1     1661.68     1760.57     54.60 o
   1  10   1     1434.16     1458.98     56.67 o
   2  10   1      126.21       41.64     62.46 o
   3  10   1       19.24       90.98     62.72 o
   4  10   1     2484.29     2431.43     79.99 o
   5  10   1      665.11      678.22     64.32 o
   6  10   1     2344.24     2338.08     97.28 o
   7  10   1     1684.77     1700.82     82.69 o
   8  10   1     5256.36     5303.83    122.93 o
   9  10   1     3064.19     2960.00    117.02 o
  10  10   1     1917.80     1956.56    123.47 o
  11  10   1      690.72      326.63    143.50 o
  12  10   1     1084.36      985.62    206.93 o
  13  10   1      453.03      223.95    211.52 o
  14  10   1      124.92      267.25    229.92 o
 -13  11   1      250.28      407.47    197.67 o
 -12  11   1      387.88      465.08    177.96 o
 -11  11   1     1006.49     1161.43    170.21 o
 -10  11   1     1261.45     1489.46    127.54 o
  -9  11   1     6131.98     5847.46    173.43 o
  -8  11   1     1173.58     1136.04     82.81 o
  -7  11   1     4219.50     4385.56    126.06 o
  -6  11   1       11.52      -65.27     65.27 o
  -5  11   1      239.75      168.22     61.78 o
  -4  11   1      420.00      537.84     76.92 o
  -3  11   1      341.40      321.58     70.56 o
  -2  11   1     1693.40     1724.65     68.61 o
  -1  11   1      873.38      844.26     65.87 o
   0  11   1     1274.45     1375.76     61.44 o
   1  11   1     5202.29     5100.65    107.23 o
   2  11   1     4735.74     4589.04    132.95 o
   3  11   1     7161.82     7262.70    204.59 o
   4  11   1      214.34      213.66     62.55 o
   5  11   1     2896.01     3001.99    106.80 o
   6  11   1     1642.86     1663.42     85.18 o
   7  11   1     3160.77     3206.55    128.21 o
   8  11   1      231.72      255.64     79.79 o
   9  11   1      241.09       54.78     85.04 o
  10  11   1        0.74      -24.35    112.00 o
  11  11   1      525.68      614.57    174.91 o
  12  11   1      324.04      180.66    240.09 o
  13  11   1     1573.45      955.28    249.43 o
 -13  12   1       24.95      121.01    233.47 o
 -12  12   1      609.62      721.09    200.22 o
 -11  12   1        8.29      297.33    206.76 o
 -10  12   1      429.04      360.34    172.26 o
  -9  12   1      241.68       80.16    112.72 o
  -8  12   1      136.73      105.38     87.86 o
  -7  12   1     1912.76     2011.16    118.29 o
  -6  12   1     3234.89     3238.92    111.83 o
  -5  12   1     1453.41     1419.88     90.85 o
  -4  12   1     3233.90     3564.30    122.34 o
  -3  12   1     4080.47     3873.83    111.40 o
  -2  12   1     8800.02     8911.49    161.57 o
  -1  12   1       45.93      111.73     56.13 o
   0  12   1     4188.73     4337.71     91.67 o
   1  12   1      281.04      269.99     52.88 o
   2  12   1      781.53      723.31     77.43 o
   3  12   1      113.24       47.15     77.94 o
   4  12   1      772.09      743.79     89.55 o
   5  12   1       76.91      151.64     72.32 o
   6  12   1     2717.34     2677.91    109.03 o
   7  12   1     2083.02     2009.31    110.19 o
   8  12   1     3065.25     2958.67    129.79 o
   9  12   1      541.42      401.84    103.45 o
  10  12   1     2275.39     2406.30    181.27 o
  11  12   1      642.05      582.47    183.48 o
  12  12   1     1498.10     1064.07    278.13 o
 -12  13   1        0.41      206.68    226.97 o
 -11  13   1     1208.55     1436.14    203.23 o
 -10  13   1     1127.02     1053.86    175.93 o
  -9  13   1     2735.98     2680.31    149.02 o
  -8  13   1       94.92       70.69    118.91 o
  -7  13   1     2810.17     2662.57    125.58 o
  -6  13   1      105.50      124.88     81.64 o
  -5  13   1      477.56      464.88     82.55 o
  -4  13   1       78.40      -39.46     68.42 o
  -3  13   1        9.54       38.63     64.43 o
  -2  13   1      593.47      673.38     75.58 o
  -1  13   1     3923.94     4044.33    107.09 o
   0  13   1      433.05      345.71     54.11 o
   1  13   1     3516.60     3742.50    114.21 o
   2  13   1     3171.52     3026.32     96.35 o
   3  13   1     3777.44     3954.06    121.82 o
   4  13   1        1.68      -25.96     89.87 o
   5  13   1     4865.48     4951.43    151.60 o
   6  13   1       30.94       32.60     88.50 o
   7  13   1     2174.46     2301.43    199.18 o
   8  13   1      193.26       55.15    106.64 o
   9  13   1        1.72      -29.50    131.06 o
  10  13   1        0.75     -170.70    170.70 o
  11  13   1      288.43      307.02    232.54 o
  12  13   1       19.84      -60.97    213.74 o
 -11  14   1      297.18      163.71    222.78 o
 -10  14   1       14.45      -81.42    167.21 o
  -9  14   1        0.10     -117.35    148.86 o
  -8  14   1      666.91      667.70    134.51 o
  -7  14   1       94.11      -12.12    105.88 o
  -6  14   1     3272.65     3039.66    158.62 o
  -5  14   1        3.30     -106.47    114.42 o
  -4  14   1     4168.22     4256.50    145.65 o
  -3  14   1       75.54       67.67     76.02 o
  -2  14   1     4255.59     4585.86    124.12 o
  -1  14   1      116.82      248.63     87.96 o
   0  14   1     5896.96     6191.60    121.39 o
   1  14   1      182.07      120.06     76.01 o
   2  14   1     1382.53     1366.81    109.25 o
   3  14   1      115.72       43.94     79.52 o
   4  14   1      332.33      360.78     99.50 o
   5  14   1       66.05      178.14    113.61 o
   6  14   1     2881.48     2681.20    147.76 o
   7  14   1       10.28       67.36    120.97 o
   8  14   1     3026.84     3040.66    171.23 o
   9  14   1     1165.90      768.23    214.80 o
  10  14   1     2723.84     2403.40    375.03 o
  11  14   1       37.25      432.44    233.39 o
 -10  15   1        8.87      -50.47    229.46 o
  -9  15   1     1409.71     1380.56    226.11 o
  -8  15   1      219.82      210.56    178.78 o
  -7  15   1     3449.37     3351.81    192.72 o
  -6  15   1       22.18     -108.46    108.46 o
  -5  15   1     1160.39     1092.07    116.98 o
  -4  15   1      146.35       44.99     90.86 o
  -3  15   1        3.38       67.79     92.62 o
  -2  15   1       54.18      134.24     84.06 o
  -1  15   1     1689.72     1922.51    110.01 o
   0  15   1      152.85       19.75    104.29 o
   1  15   1     2284.39     2435.30    117.18 o
   2  15   1       48.13      155.76     88.48 o
   3  15   1     4904.78     5353.17    224.15 o
   4  15   1        4.03       40.66    114.66 o
   5  15   1     1737.33     1982.07    147.95 o
   6  15   1      104.75      113.78    139.58 o
   7  15   1      395.65      144.91    167.88 o
   8  15   1      121.75      -94.68    229.48 o
   9  15   1       88.24       33.43    232.83 o
  10  15   1        1.87     -244.68    260.87 o
  -9  16   1        0.13      151.26    293.58 o
  -8  16   1       14.54     -207.61    207.61 o
  -7  16   1       19.53      123.13    260.19 o
  -6  16   1     1379.13     1419.39    193.07 o
  -5  16   1       40.67       42.60    148.08 o
  -4  16   1     4052.08     4559.93    302.96 o
  -3  16   1      120.04      252.82    126.46 o
  -2  16   1     3141.21     3319.42    167.67 o
  -1  16   1       54.78       17.57     91.98 o
   0  16   1     1110.66     1381.06    170.73 o
   1  16   1       83.41       76.63    100.76 o
   2  16   1      108.85       62.79    111.25 o
   3  16   1       12.23      -89.87    110.48 o
   4  16   1       69.06      109.73    125.82 o
   5  16   1        5.80       60.04    206.86 o
   6  16   1     2120.85     2250.38    195.23 o
   7  16   1      178.16       -7.82    190.38 o
   8  16   1     2073.59     1971.01    261.06 o
  -7  17   1      800.27      329.43    299.83 o
  -6  17   1       63.42      228.06    244.00 o
  -5  17   1     1384.35     1379.03    186.47 o
  -4  17   1       58.06      152.05    172.07 o
  -3  17   1        2.45      -18.12    186.02 o
  -2  17   1      230.57       95.42    155.11 o
  -1  17   1      177.43      372.92    163.64 o
   0  17   1        0.82      -79.91    195.49 o
   1  17   1     1132.48     1193.86    153.42 o
   2  17   1        3.24      206.22    125.12 o
   3  17   1     4107.05     4616.32    258.81 o
   4  17   1       35.63       79.55    190.34 o
   5  17   1     1583.20     1905.74    232.36 o
   6  17   1      272.93      210.10    573.14 o
   7  17   1      703.99      499.60    233.97 o
  -5  18   1        2.62      264.68    251.40 o
  -4  18   1     2427.54     2439.72    327.90 o
  -3  18   1        3.03       66.85    169.01 o
  -2  18   1     1604.28     1207.63    193.67 o
  -1  18   1       13.12      -79.77    204.29 o
   0  18   1     2095.32     1844.30    246.65 o
   1  18   1      195.52      213.08    182.44 o
   2  18   1      174.91      328.34    221.07 o
   3  18   1      242.35      602.43    301.69 o
   4  18   1      119.10      -51.31    213.37 o
   5  18   1       13.59     -254.51    254.51 o
 -16   0   2     4391.69     5856.60   2011.33 o
 -14   0   2      185.86      249.38    156.44 o
 -12   0   2     2850.38     3241.92    277.33 o
 -10   0   2     1752.94     1997.73     99.81 o
  -8   0   2    15079.94    15234.52    328.26 o
  -6   0   2    26894.65    26741.96    654.18 o
  -4   0   2     1917.14     1572.01     60.10 o
   2   0   2     9490.07     9974.12    182.81 o
   4   0   2    16582.17    15109.93    299.21 o
   6   0   2    11138.96    10787.79    298.94 o
   8   0   2     3828.78     3809.54    167.62 o
  10   0   2     1328.87     1443.06    108.40 o
  12   0   2       34.50      139.58    116.71 o
  14   0   2     1265.32     1070.26    291.59 o
  16   0   2      669.13      530.00    535.28 o
 -17   1   2      246.13      360.52    308.74 o
 -16   1   2       24.80     -119.74    221.44 o
 -15   1   2     2121.39     2200.09    291.63 o
 -14   1   2        5.62      -29.52    106.49 o
 -13   1   2     2178.49     2287.24    162.53 o
 -12   1   2      132.03       99.86    104.83 o
 -11   1   2     7466.81     7682.05    185.65 o
 -10   1   2      258.17      414.81     54.37 o
  -9   1   2     5856.40     5984.49    106.99 o
  -8   1   2      161.76      166.85     36.06 o
  -7   1   2     1302.58     1276.26     44.96 o
  -6   1   2     1173.00     1403.67     54.22 o
  -5   1   2     1025.46      995.54     41.95 o
  -4   1   2      252.57      271.54     29.07 o
  -3   1   2    20750.33    19687.32    235.85 o
  -2   1   2     3420.29     2376.42    251.54 o
   2   1   2     5998.10     6246.22    116.17 o
   3   1   2    13605.05    12704.24    174.06 o
   4   1   2     1225.12     1332.33     52.73 o
   5   1   2     5139.54     5311.75    100.51 o
   6   1   2     4170.82     4687.57    139.78 o
   7   1   2       93.74       50.95    106.64 o
   8   1   2      618.15      597.48     74.65 o
   9   1   2     4490.38     4441.01    130.72 o
  10   1   2      306.10      268.49     98.94 o
  11   1   2     3947.40     4067.55    143.57 o
  12   1   2       55.35       14.81     75.25 o
  13   1   2     6525.75     7155.70    221.81 o
  14   1   2        0.12     -123.22    153.47 o
  15   1   2     1939.79     1116.46    237.41 o
  16   1   2       35.67      142.96    228.70 o
 -16   2   2     2921.01     2502.59    281.13 o
 -15   2   2        0.73       97.05    222.74 o
 -14   2   2      493.25      559.69    205.30 o
 -13   2   2       79.39       21.41    106.89 o
 -12   2   2      525.31      599.37     87.88 o
 -11   2   2     1024.61     1184.32    116.08 o
 -10   2   2     3244.82     3521.56    127.51 o
  -9   2   2      403.05      460.18     67.18 o
  -8   2   2     5798.46     5903.08    122.24 o
  -7   2   2     2206.41     2262.31     70.69 o
  -6   2   2    11807.54    11092.97    163.92 o
  -5   2   2     3194.53     3126.83     71.49 o
  -4   2   2     5050.77     4463.37     87.06 o
  -3   2   2    11710.21    11133.99    128.85 o
  -2   2   2    15415.16    15565.90    182.51 o
  -1   2   2      362.18      363.00     60.67 o
   1   2   2    18284.87    18312.36    321.68 o
   2   2   2    21640.96    21117.72    294.13 o
   3   2   2        0.64      -43.13     43.13 o
   4   2   2    11018.24    10743.08    156.93 o
   5   2   2      482.97      605.61     47.35 o
   6   2   2    34088.51    33454.18    501.97 o
   7   2   2     4702.26     4936.19    109.52 o
   8   2   2     4692.99     4599.60    208.96 o
   9   2   2        0.63      -32.81    109.76 o
  10   2   2     3003.65     3022.04    122.39 o
  11   2   2      154.08      118.51     73.47 o
  12   2   2        6.74       32.12     98.67 o
  13   2   2        0.41       53.52    119.18 o
  14   2   2      617.23      427.12    115.55 o
  15   2   2       54.71      -36.06    178.18 o
  16   2   2     1863.22     1111.14    369.34 o
 -16   3   2       54.92      140.29    226.99 o
 -15   3   2     1526.23     1536.08    208.17 o
 -14   3   2      162.97      126.75    109.06 o
 -13   3   2     2375.49     2502.56    139.00 o
 -12   3   2     1159.52      804.71    105.84 o
 -11   3   2     7515.19     7611.43    251.78 o
 -10   3   2      245.29      205.76     72.17 o
  -9   3   2     9067.31     9162.81    249.84 o
  -8   3   2     1658.14     1801.71     85.07 o
  -7   3   2     6434.22     6550.97    174.98 o
  -6   3   2     1209.90     1336.21     59.76 o
  -5   3   2       54.29      161.39     39.50 o
  -4   3   2      259.13      196.55     27.68 o
  -3   3   2      443.53      383.58     28.77 o
  -2   3   2     3646.12     3825.11     71.67 o
  -1   3   2     8984.45     8585.12    118.18 o
   0   3   2      125.77      253.77     29.43 o
   1   3   2     3038.83     3121.99     57.16 o
   2   3   2     2180.49     2489.15     52.82 o
   3   3   2    10690.59    10307.91    143.11 o
   4   3   2      499.90      479.17     39.13 o
   5   3   2      335.40      508.24     51.80 o
   6   3   2       31.62       56.01     66.96 o
   7   3   2        8.54      -11.84     51.78 o
   8   3   2     1004.05     1133.77     78.11 o
   9   3   2     2472.48     2724.37     98.45 o
  10   3   2      356.82      373.23     88.33 o
  11   3   2     5894.56     6123.34    158.65 o
  12   3   2     1333.10     1563.93    116.57 o
  13   3   2     5866.90     6317.67    223.81 o
  14   3   2        2.49       49.61    180.74 o
  15   3   2     1867.22     1713.09    286.44 o
  16   3   2       17.25     -276.50    326.31 o
 -16   4   2     1002.02      619.10    235.68 o
 -15   4   2      648.43      719.76    201.96 o
 -14   4   2      365.77      524.87    174.54 o
 -13   4   2       23.66       65.50    132.59 o
 -12   4   2       18.23      -73.59     97.04 o
 -11   4   2       38.70        3.48     94.68 o
 -10   4   2     3491.53     3384.31    114.73 o
  -9   4   2      278.43      283.79     76.02 o
  -8   4   2     5460.10     5632.44    192.04 o
  -7   4   2     2742.92     2519.58     97.49 o
  -6   4   2    25099.21    24946.79    389.01 o
  -5   4   2       15.72       83.24     31.83 o
  -4   4   2     5922.69     5511.83    108.41 o
  -3   4   2      133.86       34.68     34.64 o
  -2   4   2     3860.33     3416.30     53.67 o
  -1   4   2      125.57      165.58     36.03 o
   0   4   2     5553.34     5908.79     81.98 o
   1   4   2       47.65       41.45     23.18 o
   2   4   2     5742.26     5540.92    115.35 o
   3   4   2     6574.90     6988.33    106.15 o
   4   4   2    26540.00    27021.39    311.34 o
   5   4   2     5500.29     5770.43    138.54 o
   6   4   2    17962.62    17959.45    307.56 o
   7   4   2     1024.84     1021.78     81.47 o
   8   4   2    14880.50    15568.82    309.32 o
   9   4   2     1287.27     1364.41    100.58 o
  10   4   2     6212.90     6068.84    156.12 o
  11   4   2      549.28      404.09    121.92 o
  12   4   2      113.61       32.10     86.34 o
  13   4   2       10.07     -109.93    116.46 o
  14   4   2      356.37      237.09    199.51 o
  15   4   2      378.52      303.13    238.44 o
 -16   5   2      698.77     1030.78    260.62 o
 -15   5   2      387.25      124.83    254.89 o
 -14   5   2      428.21      300.94    145.29 o
 -13   5   2     4002.13     4101.59    186.01 o
 -12   5   2      471.07      398.67    101.52 o
 -11   5   2     5829.56     5583.71    171.71 o
 -10   5   2      951.63      925.55    108.15 o
  -9   5   2     5812.79     5664.30    176.59 o
  -8   5   2     1241.73     1300.35     75.63 o
  -7   5   2     4768.75     4734.83    131.80 o
  -6   5   2      487.54      537.41     41.32 o
  -5   5   2        0.57       -4.13     37.57 o
  -4   5   2     2294.11     2522.94     63.26 o
  -3   5   2     7237.25     7084.51    113.71 o
  -2   5   2      577.16      575.33     26.42 o
  -1   5   2    18236.66    17434.94    184.14 o
   0   5   2    13410.37    13231.40    155.42 o
   1   5   2    12846.18    12792.11    148.98 o
   2   5   2     5635.95     5699.89     89.71 o
   3   5   2     2740.57     2700.79     73.64 o
   4   5   2      358.72      384.90     46.42 o
   5   5   2     2482.29     2474.81     70.96 o
   6   5   2      323.31      388.49     51.51 o
   7   5   2      322.48      372.83     54.26 o
   8   5   2       91.56      200.11     70.61 o
   9   5   2     1038.26     1056.87     78.41 o
  10   5   2      638.12      648.85     89.82 o
  11   5   2     5092.14     4949.25    211.34 o
  12   5   2     2741.40     2794.32    206.13 o
  13   5   2     1450.14     1584.34    248.71 o
  14   5   2     1315.55     1499.21    215.53 o
  15   5   2     1307.21      956.77    252.56 o
 -16   6   2     1010.80      835.10    263.08 o
 -15   6   2     1735.29     1757.85    260.93 o
 -14   6   2     1037.58      687.64    145.72 o
 -13   6   2     1206.25     1015.77    146.93 o
 -12   6   2        8.39        8.03     93.31 o
 -11   6   2      969.61      821.40    108.71 o
 -10   6   2      881.78      861.52     85.55 o
  -9   6   2     1363.81     1257.86     90.64 o
  -8   6   2     4927.12     4674.64    145.13 o
  -7   6   2      435.61      351.89     60.74 o
  -6   6   2    16855.34    16924.72    247.22 o
  -5   6   2     3299.26     3151.80     79.21 o
  -4   6   2     6225.41     6220.63    116.70 o
  -3   6   2     7946.37     7973.49    116.18 o
  -2   6   2     5953.33     6049.98     93.70 o
  -1   6   2      242.77      279.37     39.56 o
   0   6   2     3578.69     3758.72     91.72 o
   1   6   2     1356.00     1338.74     44.75 o
   2   6   2      520.00      611.48     38.93 o
   3   6   2     1173.19     1261.78     54.82 o
   4   6   2    15343.18    15734.42    228.37 o
   5   6   2     4260.09     4142.39     97.48 o
   6   6   2     3773.71     3603.78    113.82 o
   7   6   2     6243.06     6367.51    140.38 o
   8   6   2     1039.35     1082.35     83.90 o
   9   6   2      272.58      184.54     70.33 o
  10   6   2     3046.72     2814.36    133.40 o
  11   6   2      616.13      565.69    107.78 o
  12   6   2        4.02     -113.96    113.96 o
  13   6   2        1.71       60.99    259.46 o
  14   6   2       69.50     -150.78    425.61 o
  15   6   2       53.05     -170.79    240.46 o
 -15   7   2      607.98      615.23    225.09 o
 -14   7   2      392.74      523.51    185.88 o
 -13   7   2     1786.70     1888.30    168.02 o
 -12   7   2      661.32      717.40    122.79 o
 -11   7   2     1496.01     1507.22    118.26 o
 -10   7   2     4988.88     4985.59    190.31 o
  -9   7   2     1158.87     1104.26     98.81 o
  -8   7   2     3093.92     3158.77    120.38 o
  -7   7   2      792.37      845.45     47.81 o
  -6   7   2      384.03      373.82     37.83 o
  -5   7   2     3533.81     3581.11     85.38 o
  -4   7   2     7145.08     7078.92    111.02 o
  -3   7   2     4358.69     4115.18     69.22 o
  -2   7   2     6769.56     6669.07     93.23 o
  -1   7   2    14321.95    14597.74    167.91 o
   0   7   2    12698.23    12579.54    145.81 o
   1   7   2    17847.39    18266.33    212.15 o
   2   7   2     2611.48     2391.38     59.41 o
   3   7   2     7053.79     7222.55    129.14 o
   4   7   2      815.11      706.50     47.25 o
   5   7   2      212.49      225.89     68.35 o
   6   7   2      657.84      757.35     74.71 o
   7   7   2       19.44      104.60     92.73 o
   8   7   2     1127.77     1094.37     80.75 o
   9   7   2     1354.81     1410.88     80.58 o
  10   7   2      528.80      565.36     93.64 o
  11   7   2     4093.17     4107.55    190.48 o
  12   7   2     2147.58     2020.35    168.85 o
  13   7   2     2243.10     2395.57    265.71 o
  14   7   2      472.51     -466.03    516.83 o
  15   7   2      422.74     -210.55    275.35 o
 -15   8   2      369.39      499.17    238.88 o
 -14   8   2     1372.64      831.11    231.84 o
 -13   8   2      139.80      220.54    146.76 o
 -12   8   2       46.67       85.63    119.92 o
 -11   8   2       72.47      -40.39    104.61 o
 -10   8   2        1.48       22.78     90.17 o
  -9   8   2     3915.50     3761.70    109.85 o
  -8   8   2     3059.46     3010.27     78.38 o
  -7   8   2     4144.65     4203.97    104.29 o
  -6   8   2     1904.09     1872.00     88.96 o
  -5   8   2     3812.11     3872.69    101.36 o
  -4   8   2     2432.74     2305.43     61.11 o
  -3   8   2     1882.05     1860.77     64.04 o
  -2   8   2      927.60      967.94     44.83 o
  -1   8   2     1451.11     1391.24     49.41 o
   0   8   2       86.91       68.05     41.63 o
   1   8   2      827.75      898.62     69.53 o
   2   8   2     1214.76     1234.59     56.83 o
   3   8   2     9847.08    10012.51    174.00 o
   4   8   2     2521.65     2551.38     87.38 o
   5   8   2     7392.82     7370.19    128.74 o
   6   8   2     7337.53     7480.54    151.43 o
   7   8   2     4484.14     4592.20    137.57 o
   8   8   2     2225.82     2058.41    136.84 o
   9   8   2     1660.24     1522.21     97.22 o
  10   8   2      843.96      695.91    101.21 o
  11   8   2       14.57      -44.66     97.93 o
  12   8   2       38.23     -104.31    161.70 o
  13   8   2       54.15      -83.43    197.14 o
  14   8   2      408.74      175.26    296.39 o
 -15   9   2      489.87      487.14    254.70 o
 -14   9   2     1263.49     1785.45    219.38 o
 -13   9   2      806.30      730.39    158.18 o
 -12   9   2     1939.50     2053.14    171.83 o
 -11   9   2     1248.59     1416.63    138.56 o
 -10   9   2     2388.06     2417.75    117.20 o
  -9   9   2     2163.77     2197.05     87.46 o
  -8   9   2      541.12      453.48     83.87 o
  -7   9   2       82.35       36.13     75.60 o
  -6   9   2     1087.05      978.68     63.76 o
  -5   9   2      485.61      418.02     50.52 o
  -4   9   2      222.56      293.48     44.89 o
  -3   9   2      812.40      808.19     54.07 o
  -2   9   2     4048.66     3963.53     77.50 o
  -1   9   2     2865.34     2716.67     60.99 o
   0   9   2     6954.52     7133.15     96.39 o
   1   9   2     5997.87     6021.44    107.04 o
   2   9   2     1122.59     1064.87     66.33 o
   3   9   2     1965.07     2020.99     85.63 o
   4   9   2     1113.49     1244.30     67.23 o
   5   9   2      956.05      832.49     68.74 o
   6   9   2       30.82       49.43     64.46 o
   7   9   2     1514.80     1561.93     83.77 o
   8   9   2     1591.63     1523.55     91.87 o
   9   9   2       68.99       85.68     79.95 o
  10   9   2     3396.51     3101.17    145.17 o
  11   9   2     4536.88     4157.42    186.03 o
  12   9   2     2134.66     1940.51    189.96 o
  13   9   2     1256.60      771.69    201.96 o
  14   9   2      880.12      445.07    213.30 o
 -14  10   2      167.62     -210.36    475.06 o
 -13  10   2       57.59       93.42    215.39 o
 -12  10   2       23.64     -129.96    168.06 o
 -11  10   2        0.44      113.36    154.13 o
 -10  10   2        7.52      -46.44    154.61 o
  -9  10   2     1350.39     1258.36    107.91 o
  -8  10   2     1424.45     1510.98     92.32 o
  -7  10   2     2934.91     2960.49    107.80 o
  -6  10   2     1499.85     1551.68     76.17 o
  -5  10   2     3744.48     3847.46    106.69 o
  -4  10   2     2612.61     2726.83     90.50 o
  -3  10   2     3687.92     3623.87    116.39 o
  -2  10   2     3407.98     3541.90     74.13 o
  -1  10   2      130.18      167.40     50.94 o
   0  10   2        0.10      -21.36     38.74 o
   1  10   2     1117.70     1112.70     64.34 o
   2  10   2      334.42      269.16     54.66 o
   3  10   2     1772.39     1711.42     68.75 o
   4  10   2     1382.98     1544.48     89.70 o
   5  10   2     8522.13     8649.73    149.34 o
   6  10   2     1294.93     1221.27     85.92 o
   7  10   2     3978.48     4253.98    113.44 o
   8  10   2     1336.09     1283.87     96.78 o
   9  10   2     2320.47     2358.80    119.44 o
  10  10   2      291.54      475.49    123.43 o
  11  10   2      594.93      385.36    166.29 o
  12  10   2      319.07      200.63    214.09 o
  13  10   2        0.09      369.59    248.57 o
 -13  11   2      231.04      113.41    228.58 o
 -12  11   2     1094.48      845.09    192.22 o
 -11  11   2     1418.92     1135.62    172.86 o
 -10  11   2     3732.78     3562.72    183.53 o
  -9  11   2      983.48      993.82     99.69 o
  -8  11   2     2073.11     2026.44    112.54 o
  -7  11   2       63.28       55.92     60.72 o
  -6  11   2       16.09      -60.68     60.68 o
  -5  11   2      191.29      208.90     75.96 o
  -4  11   2      422.78      443.40     71.36 o
  -3  11   2      832.45      712.72     59.90 o
  -2  11   2      439.33      392.83     50.69 o
  -1  11   2     1809.01     1773.89     66.73 o
   0  11   2     5751.42     5980.53     98.87 o
   1  11   2     6469.65     6688.91    143.29 o
   2  11   2     4159.96     4295.94    110.80 o
   3  11   2      973.40     1043.41     76.62 o
   4  11   2     1358.45     1455.94     80.58 o
   5  11   2      720.58      756.65     78.87 o
   6  11   2      107.07      145.01     73.54 o
   7  11   2      868.52      610.19     79.57 o
   8  11   2      715.14      656.43     92.48 o
   9  11   2      349.89      385.25    114.51 o
  10  11   2     2497.76     2425.39    140.35 o
  11  11   2      319.17      313.68    176.87 o
  12  11   2     3539.27     3390.49    317.88 o
  13  11   2      351.86      482.96    236.55 o
 -13  12   2      135.17      180.67    232.47 o
 -12  12   2        2.46       28.92    282.86 o
 -11  12   2        2.51      -72.27    157.07 o
 -10  12   2       44.85      -51.60    162.98 o
  -9  12   2     2317.08     1983.33    139.30 o
  -8  12   2     2025.86     1823.43    108.30 o
  -7  12   2     5184.44     5164.19    133.99 o
  -6  12   2     1064.86     1032.24     91.14 o
  -5  12   2     4051.86     4333.04    129.06 o
  -4  12   2     5311.49     5385.04    125.88 o
  -3  12   2     4295.02     4195.46    106.31 o
  -2  12   2      282.89      369.23     60.59 o
  -1  12   2      797.40      808.56     65.47 o
   0  12   2        4.68      -35.28     50.01 o
   1  12   2     1026.72      976.49     68.48 o
   2  12   2       91.99      146.49     72.57 o
   3  12   2     1552.81     1471.80    108.14 o
   4  12   2        1.84      -22.71     66.28 o
   5  12   2     6903.78     6868.70    188.95 o
   6  12   2      885.54      881.81     84.72 o
   7  12   2     4915.51     4967.39    142.12 o
   8  12   2      786.08      841.85    105.12 o
   9  12   2     1626.29     1474.06    120.34 o
  10  12   2      890.32      970.29    230.36 o
  11  12   2      635.65      457.41    198.95 o
  12  12   2       78.41      450.90    211.29 o
 -12  13   2     1697.84     1184.59    259.28 o
 -11  13   2      939.20      899.41    285.59 o
 -10  13   2     1581.93     1369.24    200.39 o
  -9  13   2      329.52      356.65    133.61 o
  -8  13   2     1873.22     1680.15    120.55 o
  -7  13   2      175.63      188.47     74.02 o
  -6  13   2       63.05        2.96     77.46 o
  -5  13   2      251.95      277.63    103.59 o
  -4  13   2     1301.60     1461.13     88.53 o
  -3  13   2       33.78      108.02     62.68 o
  -2  13   2     7999.24     8160.20    143.28 o
  -1  13   2       96.82       19.80     60.57 o
   0  13   2     8499.23     8908.16    163.01 o
   1  13   2     1992.58     1935.87     95.24 o
   2  13   2     3141.17     3094.58    150.84 o
   3  13   2      131.14      203.38     86.89 o
   4  13   2     2969.79     2820.87    133.03 o
   5  13   2        8.17       56.26     98.73 o
   6  13   2       44.62       58.49     91.00 o
   7  13   2       96.11      -32.55     95.55 o
   8  13   2       99.02      148.01    116.92 o
   9  13   2       11.70      117.06    284.73 o
  10  13   2      780.96      645.85    226.27 o
  11  13   2      101.50      200.84    242.08 o
 -11  14   2       80.64     -120.19    537.84 o
 -10  14   2      177.46      254.33    235.44 o
  -9  14   2      695.68      732.51    170.01 o
  -8  14   2        0.55     -114.23    137.42 o
  -7  14   2     2747.94     2581.59    157.28 o
  -6  14   2       23.32        4.53    112.05 o
  -5  14   2     3427.40     3521.42    130.12 o
  -4  14   2      358.95      394.37     81.94 o
  -3  14   2     1077.06     1253.75     85.19 o
  -2  14   2        1.54       -8.68     59.69 o
  -1  14   2     4876.68     4910.30    142.92 o
   0  14   2       48.33       93.71     80.55 o
   1  14   2        3.65       59.45     88.06 o
   2  14   2      151.22      116.61     82.31 o
   3  14   2     1161.05     1183.69    109.78 o
   4  14   2      357.47      108.80    135.28 o
   5  14   2     4003.77     4056.66    181.15 o
   6  14   2      111.84      275.84    115.59 o
   7  14   2     2072.23     2235.01    167.89 o
   8  14   2      632.02      958.43    207.83 o
   9  14   2     1043.10      832.20    186.93 o
  10  14   2        2.77     -150.34    204.86 o
 -10  15   2     1983.15     1699.00    249.07 o
  -9  15   2        2.05      -11.68    188.85 o
  -8  15   2     1216.33     1351.00    266.68 o
  -7  15   2       32.43      145.15    141.30 o
  -6  15   2       20.70      100.92    132.02 o
  -5  15   2       31.27       91.84    110.60 o
  -4  15   2     1577.20     1763.03    112.29 o
  -3  15   2      246.16      318.26     86.60 o
  -2  15   2     3753.98     3865.95    136.50 o
  -1  15   2        4.38       -4.69     76.37 o
   0  15   2     4382.44     4356.02    242.47 o
   1  15   2      564.77      739.83    102.49 o
   2  15   2     4289.15     4838.36    345.35 o
   3  15   2        6.11      171.43    104.09 o
   4  15   2     1037.57     1002.78    144.06 o
   5  15   2        4.89      -23.84    122.50 o
   6  15   2        0.26      170.64    130.66 o
   7  15   2       56.94     -170.34    170.34 o
   8  15   2      256.30      278.28    193.26 o
   9  15   2        4.78     -197.59    197.59 o
  -9  16   2      381.65      373.13    364.59 o
  -8  16   2      119.28      215.91    216.98 o
  -7  16   2     1242.32     1228.36    274.06 o
  -6  16   2      185.43      194.43    202.00 o
  -5  16   2     3584.48     3448.40    215.47 o
  -4  16   2       37.04      -60.53    163.91 o
  -3  16   2     1111.69     1038.23    127.67 o
  -2  16   2       75.35      -33.11    116.91 o
  -1  16   2      290.00      120.34    111.37 o
   0  16   2       62.72      130.66    118.55 o
   1  16   2      114.67      195.53    103.91 o
   2  16   2        0.15     -105.77    105.77 o
   3  16   2     1035.41      988.71    133.77 o
   4  16   2       19.76      146.24    118.93 o
   5  16   2     2098.18     2494.50    216.74 o
   6  16   2      133.93      278.24    273.47 o
   7  16   2     2516.45     2329.81    233.48 o
   8  16   2       86.12      113.88    192.60 o
  -7  17   2        0.61      284.65    261.57 o
  -6  17   2      121.86      -60.71    220.87 o
  -5  17   2      421.61      427.98    196.92 o
  -4  17   2      415.12      360.24    187.43 o
  -3  17   2      117.54       -1.98    140.27 o
  -2  17   2      854.38     1049.93    151.29 o
  -1  17   2        2.90     -127.76    127.76 o
   0  17   2     2312.17     2631.46    192.63 o
   1  17   2       34.83       67.82    195.83 o
   2  17   2     2845.54     3108.35    237.41 o
   3  17   2      191.69       67.10    210.63 o
   4  17   2      404.29      359.64    176.91 o
   5  17   2       13.81       57.71    186.22 o
   6  17   2        5.20      194.69    203.62 o
  -5  18   2     3144.80     2952.23    265.23 o
  -4  18   2        1.25     -331.54    331.54 o
  -3  18   2      941.11      851.23    206.05 o
  -2  18   2        0.80     -112.03    196.26 o
  -1  18   2      637.63      306.85    196.22 o
   0  18   2      180.13      379.87    355.45 o
   1  18   2      151.61      373.60    243.02 o
   2  18   2       28.11      -83.36    217.71 o
   3  18   2     1756.96     1850.13    268.90 o
   4  18   2       67.48       88.50    216.50 o
 -17   0   3     1909.49     2214.81    412.58 o
 -15   0   3       20.47      110.83    239.99 o
 -13   0   3      362.22      355.17    120.05 o
 -11   0   3     8389.70     8299.29    316.50 o
  -9   0   3    22881.06    23160.82    741.73 o
  -7   0   3    29082.56    29495.78    489.76 o
  -5   0   3     3926.41     3898.06    106.44 o
  -3   0   3     1048.33     1064.17     46.66 o
  -1   0   3       19.76      133.00     39.65 o
   1   0   3     9546.65     9747.02    215.71 o
   3   0   3    38207.45    35098.92    668.17 o
   5   0   3    21602.53    21634.01    552.51 o
   7   0   3     7761.64     8014.10    261.19 o
   9   0   3      186.68       45.74    116.00 o
  11   0   3      362.90      356.28    122.00 o
  13   0   3     4143.26     3727.36    348.42 o
  15   0   3     3330.50     4489.24    563.84 o
 -17   1   3      215.95      224.28    605.22 o
 -16   1   3     2084.70     1219.32    308.40 o
 -15   1   3      310.92      282.94    166.85 o
 -14   1   3     3307.47     3186.68    208.34 o
 -13   1   3      385.57      351.68     88.64 o
 -12   1   3     1039.77     1353.97    117.71 o
 -11   1   3     1955.36     1860.25    103.06 o
 -10   1   3      729.55      769.08     88.82 o
  -9   1   3        9.15       14.42     51.74 o
  -8   1   3      264.03      223.34     65.46 o
  -7   1   3      255.38      307.82     52.00 o
  -6   1   3     4321.39     4343.59    100.79 o
  -5   1   3      634.87      679.44     31.30 o
  -4   1   3    13683.42    12565.28    132.41 o
  -3   1   3       74.24      115.35     16.44 o
  -2   1   3   127758.27   104005.14   1647.27 o
  -1   1   3     5356.31     5320.13     88.02 o
   0   1   3     5247.23     5002.32     88.72 o
   1   1   3    10139.97    10166.88    142.95 o
   2   1   3    31287.09    30186.03    343.73 o
   3   1   3       34.63       18.77     70.75 o
   4   1   3     1233.79     1248.26     61.69 o
   5   1   3       90.73      136.40     54.52 o
   6   1   3     5053.39     5104.59    108.83 o
   7   1   3      288.06      242.57     69.65 o
   8   1   3    10331.88    10475.75    269.63 o
   9   1   3       40.48      134.86     91.96 o
  10   1   3     4124.98     3979.53    145.39 o
  11   1   3      351.45      294.27     74.41 o
  12   1   3     4478.28     4573.27    220.47 o
  13   1   3       13.54      -47.78    171.49 o
  14   1   3     1170.00     1100.38    149.76 o
  15   1   3      195.87      130.03    156.86 o
  16   1   3      256.47      397.04    265.61 o
 -17   2   3      384.42      288.19    394.84 o
 -16   2   3       10.31      449.50    356.03 o
 -15   2   3      154.45     1129.03    334.17 o
 -14   2   3      384.48      177.53    139.10 o
 -13   2   3      625.21      755.83    100.59 o
 -12   2   3      592.20      695.66    118.06 o
 -11   2   3     3371.52     3258.73    112.43 o
 -10   2   3      521.55      577.63     75.00 o
  -9   2   3     9266.94     9354.03    186.99 o
  -8   2   3      580.78      484.56     54.09 o
  -7   2   3    12066.50    12175.39    259.69 o
  -6   2   3     1673.63     1669.88     54.50 o
  -5   2   3     4025.80     3671.48     98.85 o
  -4   2   3     1781.90     1717.79     57.45 o
  -3   2   3       38.02      132.81     44.38 o
  -2   2   3      513.88      650.84     44.28 o
  -1   2   3    10931.91    10938.89    192.60 o
   0   2   3     1020.52     1145.18     36.77 o
   1   2   3     8900.64     8489.20    113.45 o
   2   2   3     8311.47     8130.49    198.87 o
   3   2   3    27903.04    26627.03    331.67 o
   4   2   3      368.37      474.39     42.27 o
   5   2   3    14092.12    14643.63    224.01 o
   6   2   3     2812.33     2645.23     82.70 o
   7   2   3     2810.25     2487.07     88.59 o
   8   2   3      626.03      721.66     68.71 o
   9   2   3      147.40       11.84    106.32 o
  10   2   3      254.44      165.02     77.81 o
  11   2   3      642.64      599.83     92.51 o
  12   2   3       48.59       56.26    100.24 o
  13   2   3     2825.98     3293.40    167.80 o
  14   2   3       36.88       39.38    150.58 o
  15   2   3     2832.16     2890.24    443.77 o
 -16   3   3     2347.14     1856.56    276.41 o
 -15   3   3      885.15      493.92    141.19 o
 -14   3   3     3982.74     4070.54    231.14 o
 -13   3   3        6.91       -9.95    106.25 o
 -12   3   3     5961.92     5840.85    173.65 o
 -11   3   3      646.58      678.26     94.12 o
 -10   3   3     3545.19     3348.77    115.96 o
  -9   3   3        6.64       44.06     57.16 o
  -8   3   3      389.20      352.77     66.07 o
  -7   3   3       41.68      -38.24     44.62 o
  -6   3   3     5607.61     5703.64    111.20 o
  -5   3   3      193.44      214.90     32.72 o
  -4   3   3    11553.22    11142.85    129.08 o
  -3   3   3      177.35      178.80     31.84 o
  -2   3   3    16215.63    14795.46    219.93 o
  -1   3   3      348.15      339.43     25.80 o
   0   3   3      119.10      101.41     18.83 o
   1   3   3     1678.91     1489.09     39.81 o
   2   3   3     4627.74     4433.41    127.38 o
   3   3   3     1472.07     1593.95     53.51 o
   4   3   3     7656.24     8121.84    127.57 o
   5   3   3      310.14      394.39     47.92 o
   6   3   3      892.38      774.12     65.21 o
   7   3   3     3280.40     3412.19    107.06 o
   8   3   3     9847.32    10062.22    258.30 o
   9   3   3      391.23      490.63    102.63 o
  10   3   3     4470.08     4616.92    145.74 o
  11   3   3     1456.78     1579.59    114.13 o
  12   3   3     3904.43     3946.92    223.30 o
  13   3   3       71.14     -131.54    354.99 o
  14   3   3     1132.05     1215.94    143.74 o
  15   3   3       14.50      437.57    211.85 o
 -16   4   3      284.50      322.38    243.07 o
 -15   4   3       37.56       76.96    181.52 o
 -14   4   3       34.76       32.94    146.11 o
 -13   4   3      963.14      869.31    162.09 o
 -12   4   3       95.29      -18.10     95.06 o
 -11   4   3     3741.59     3794.05    123.18 o
 -10   4   3     5827.65     5724.31    157.70 o
  -9   4   3     6812.44     6574.30    135.64 o
  -8   4   3     4967.07     4909.98    116.18 o
  -7   4   3    17023.44    17311.55    254.77 o
  -6   4   3      553.75      518.21     43.96 o
  -5   4   3     4452.75     4344.46     81.28 o
  -4   4   3       35.41       87.84     36.26 o
  -3   4   3      253.18      270.27     36.86 o
  -2   4   3      100.65       60.77     23.05 o
  -1   4   3     2031.14     2316.60     55.94 o
   0   4   3       11.24       24.40     28.10 o
   1   4   3     9768.02     9785.57    126.45 o
   2   4   3     6604.09     6534.85    101.02 o
   3   4   3    30390.47    30901.66    361.12 o
   4   4   3     1325.38     1292.24     51.66 o
   5   4   3    12214.01    12230.84    171.39 o
   6   4   3      545.84      443.15     65.51 o
   7   4   3     3883.23     3989.86    164.64 o
   8   4   3     1172.58     1202.62     84.64 o
   9   4   3       16.56      -74.00     86.02 o
  10   4   3        1.38        0.38     88.37 o
  11   4   3       85.80        6.49    108.12 o
  12   4   3      320.93      211.20    113.27 o
  13   4   3     2004.62     1999.29    223.46 o
  14   4   3      379.87      456.07    248.55 o
  15   4   3      882.66      730.91    219.06 o
 -16   5   3      229.52      275.27    269.23 o
 -15   5   3      982.11      643.51    254.49 o
 -14   5   3     3080.94     3633.54    192.86 o
 -13   5   3       26.95      148.18    118.16 o
 -12   5   3     1722.19     1773.23    130.34 o
 -11   5   3      819.39      791.27    124.50 o
 -10   5   3      499.51      400.87     95.12 o
  -9   5   3      320.57      209.91     60.92 o
  -8   5   3        1.07       -6.71     52.77 o
  -7   5   3      878.64      905.28     90.79 o
  -6   5   3     2761.23     2818.53     67.05 o
  -5   5   3     4808.50     4870.94    112.50 o
  -4   5   3    11601.71    11325.94    136.52 o
  -3   5   3     1956.60     1961.11     56.67 o
  -2   5   3     3888.85     3386.14     58.78 o
  -1   5   3     6637.90     6638.61     90.44 o
   0   5   3    18642.92    18380.30    218.81 o
   1   5   3     3717.05     3746.11     86.48 o
   2   5   3      355.08      322.16     36.65 o
   3   5   3     4654.65     5291.17    147.64 o
   4   5   3     1554.79     1720.08     72.15 o
   5   5   3      150.53       73.60     66.91 o
   6   5   3      897.50     1036.42     72.84 o
   7   5   3      506.74      510.36     66.32 o
   8   5   3     4565.12     4549.79    144.90 o
   9   5   3        4.98      -11.79     87.52 o
  10   5   3     6458.29     6546.05    176.14 o
  11   5   3     2731.08     2823.40    130.14 o
  12   5   3     1353.02     1265.34    141.03 o
  13   5   3      298.23      504.82    126.52 o
  14   5   3       50.33     -212.43    212.43 o
  15   5   3        3.19     -271.52    271.52 o
 -16   6   3      229.51      257.73    322.82 o
 -15   6   3       20.00      101.63    173.20 o
 -14   6   3       56.22       65.01    132.73 o
 -13   6   3      579.83      387.66    122.04 o
 -12   6   3      937.18     1087.46    156.73 o
 -11   6   3     1792.13     1755.67    145.21 o
 -10   6   3     1324.10     1352.72     97.63 o
  -9   6   3     8599.93     8706.54    185.81 o
  -8   6   3     1810.83     1774.65     87.64 o
  -7   6   3    10496.17    10329.67    191.51 o
  -6   6   3      234.19      172.99     86.63 o
  -5   6   3     2878.28     2735.80     70.44 o
  -4   6   3     2414.00     2370.64     62.76 o
  -3   6   3       26.08       20.32     27.58 o
  -2   6   3      717.07      868.02     46.64 o
  -1   6   3      566.32      617.33     39.79 o
   0   6   3        9.62       21.97     35.73 o
   1   6   3    10290.83    10492.72    155.78 o
   2   6   3      654.59      628.31     47.74 o
   3   6   3    18252.72    18560.23    280.92 o
   4   6   3     3301.76     3340.18     88.68 o
   5   6   3     5659.89     5649.10    168.46 o
   6   6   3     3359.74     3490.24     97.52 o
   7   6   3     4092.62     4064.38    107.46 o
   8   6   3       37.02      118.61     64.32 o
   9   6   3      888.23      822.60    141.59 o
  10   6   3     2369.77     2353.42    163.55 o
  11   6   3      681.22      710.79     93.60 o
  12   6   3      750.95      810.24    175.32 o
  13   6   3     1824.50     1518.02    161.49 o
  14   6   3      222.34      -17.65    211.76 o
  15   6   3     1500.59      991.87    341.97 o
 -15   7   3      838.70      691.84    233.68 o
 -14   7   3     1347.50     1217.06    192.03 o
 -13   7   3      733.06      618.37    144.06 o
 -12   7   3      597.53      469.68    125.84 o
 -11   7   3      657.19      663.65     91.41 o
 -10   7   3      718.30      578.12     82.48 o
  -9   7   3        0.32      -10.12     76.04 o
  -8   7   3       35.80       -9.67     66.63 o
  -7   7   3      190.26       26.80     52.68 o
  -6   7   3     4889.10     5019.71    117.49 o
  -5   7   3     9104.35     9142.43    152.40 o
  -4   7   3    12372.27    12573.00    171.83 o
  -3   7   3     7495.78     7205.11    104.67 o
  -2   7   3     6836.32     6696.40    107.59 o
  -1   7   3    10641.35    10604.92    138.54 o
   0   7   3    23745.84    24841.29    326.23 o
   1   7   3     8914.04     9490.18    163.40 o
   2   7   3     2928.35     3000.03     68.42 o
   3   7   3      205.11      160.48     41.63 o
   4   7   3      102.74       44.19     64.17 o
   5   7   3       36.73      -58.18     58.18 o
   6   7   3     2088.97     2295.33     91.55 o
   7   7   3      274.44      313.62     75.54 o
   8   7   3     2515.20     2537.36    124.21 o
   9   7   3     2167.31     2227.34    107.68 o
  10   7   3     2287.74     2173.66    123.48 o
  11   7   3     2540.31     2559.13    141.21 o
  12   7   3     3324.93     3276.34    177.73 o
  13   7   3      631.20      583.55    238.45 o
  14   7   3       79.59      265.65    253.81 o
 -15   8   3      600.22      882.46    309.23 o
 -14   8   3        3.75     -186.99    186.99 o
 -13   8   3      301.91      335.67    140.81 o
 -12   8   3     1416.64     1270.03    142.25 o
 -11   8   3      823.53      657.44     99.88 o
 -10   8   3     2892.96     2898.67    114.73 o
  -9   8   3     5606.74     5630.57    148.16 o
  -8   8   3     5707.17     5682.99    120.89 o
  -7   8   3     2396.33     2229.50     83.61 o
  -6   8   3     2729.31     2711.20     78.88 o
  -5   8   3     1235.57     1081.22     61.04 o
  -4   8   3     1675.67     1639.12     62.74 o
  -3   8   3      179.94      158.51     34.64 o
  -2   8   3      389.83      381.01     38.34 o
  -1   8   3      232.11      181.69     41.07 o
   0   8   3      234.58      245.16     53.75 o
   1   8   3     4017.88     3966.36     89.03 o
   2   8   3     3527.28     3539.56    124.00 o
   3   8   3     2459.04     2347.82     72.56 o
   4   8   3     8344.76     8402.72    146.79 o
   5   8   3     3984.71     3960.39    106.23 o
   6   8   3     3500.07     3519.27    113.75 o
   7   8   3      447.20      554.54     78.47 o
   8   8   3      109.57       87.70     94.05 o
   9   8   3       26.49      -71.25     94.77 o
  10   8   3      424.91      502.72    112.91 o
  11   8   3      874.09      762.92    123.03 o
  12   8   3      202.33      354.61    132.22 o
  13   8   3     1341.62     1115.09    270.57 o
  14   8   3     1061.47      670.16    280.92 o
 -15   9   3     1059.66      396.76    243.73 o
 -14   9   3     1123.11     1146.57    247.42 o
 -13   9   3     2715.38     2411.09    230.97 o
 -12   9   3      554.40      737.44    137.84 o
 -11   9   3      263.72      149.00    116.79 o
 -10   9   3     1501.02     1370.05    122.17 o
  -9   9   3      386.58      232.38     64.29 o
  -8   9   3     1458.18     1299.48     79.60 o
  -7   9   3        3.96       30.84     57.15 o
  -6   9   3     1394.54     1301.98     67.79 o
  -5   9   3     2918.99     2920.68     74.98 o
  -4   9   3     3994.16     3990.82    103.85 o
  -3   9   3    10163.29    10082.69    149.88 o
  -2   9   3     4507.58     4660.39     94.36 o
  -1   9   3     4083.34     4161.95    119.81 o
   0   9   3     5688.15     5947.49    134.93 o
   1   9   3      276.07      442.25     54.19 o
   2   9   3      366.87      380.87     49.59 o
   3   9   3       36.81       38.86     53.54 o
   4   9   3        2.01      -60.19     60.19 o
   5   9   3      731.07      725.31     60.24 o
   6   9   3     3603.93     3669.52    102.91 o
   7   9   3     2827.92     2802.01     94.52 o
   8   9   3     1192.76     1168.58     91.17 o
   9   9   3     2007.15     2159.18    108.75 o
  10   9   3     4742.68     4464.93    152.67 o
  11   9   3     1786.45     1741.46    128.57 o
  12   9   3     1475.53     1394.97    208.39 o
  13   9   3      735.58     1051.59    334.55 o
  14   9   3      386.74      -44.62    275.07 o
 -14  10   3       13.31       51.18    233.50 o
 -13  10   3      226.47       34.78    173.31 o
 -12  10   3     2072.45     1929.17    176.43 o
 -11  10   3       11.59       -7.90    173.78 o
 -10  10   3     2564.28     2631.72    208.12 o
  -9  10   3     1311.53     1451.67     97.74 o
  -8  10   3     7206.51     7152.42    159.86 o
  -7  10   3     1667.66     1606.39     75.11 o
  -6  10   3     2819.42     2783.17    104.74 o
  -5  10   3     1140.79     1232.15     63.47 o
  -4  10   3     1956.36     1919.11     90.43 o
  -3  10   3      391.41      393.66     46.62 o
  -2  10   3     1850.70     1804.83     61.92 o
  -1  10   3     2379.43     2309.39     74.48 o
   0  10   3     5647.25     5784.02    164.74 o
   1  10   3     1300.34     1289.97     74.69 o
   2  10   3     3455.81     3411.17     97.34 o
   3  10   3     3863.85     3787.23    121.05 o
   4  10   3    10070.56    10530.32    200.20 o
   5  10   3     2081.44     1997.99     81.15 o
   6  10   3     4322.65     4249.46    136.81 o
   7  10   3      270.52      217.87     72.73 o
   8  10   3     1835.44     1788.39    106.15 o
   9  10   3        6.27       39.30     93.80 o
  10  10   3       13.95      -13.68    111.67 o
  11  10   3        9.27       79.18    164.01 o
  12  10   3       38.07      170.20    282.10 o
  13  10   3      590.57       77.93    276.20 o
 -13  11   3     1429.57     1429.88    215.33 o
 -12  11   3      157.37      -43.59    160.54 o
 -11  11   3      630.55      572.03    146.68 o
 -10  11   3      538.59      317.50     78.85 o
  -9  11   3      610.57      610.06     92.41 o
  -8  11   3      123.90        0.58     77.16 o
  -7  11   3      853.38      818.69     73.96 o
  -6  11   3      379.40      389.19     62.95 o
  -5  11   3     1780.47     1703.42    100.72 o
  -4  11   3     1860.68     1819.90     78.14 o
  -3  11   3     2931.69     3027.67    112.02 o
  -2  11   3      305.88      414.30     51.51 o
  -1  11   3     6359.07     6611.60    145.27 o
   0  11   3     1156.59     1106.41     73.76 o
   1  11   3     1598.49     1765.41     90.89 o
   2  11   3      794.14      677.96     85.73 o
   3  11   3      367.90      323.36     64.72 o
   4  11   3      591.74      570.15     69.67 o
   5  11   3     3090.62     2927.18    105.91 o
   6  11   3     1807.36     1783.06     90.91 o
   7  11   3     3962.60     3681.71    131.68 o
   8  11   3      352.96      322.61    107.39 o
   9  11   3     2200.83     2159.52    144.26 o
  10  11   3      189.61       88.93    114.35 o
  11  11   3     2152.55     2129.26    217.88 o
  12  11   3      193.24      387.29    244.66 o
 -13  12   3      238.16      284.61    227.13 o
 -12  12   3     1434.90     1371.67    206.44 o
 -11  12   3      164.48      292.87    151.82 o
 -10  12   3     2833.22     3000.17    160.81 o
  -9  12   3     1122.14     1213.41    103.79 o
  -8  12   3     4911.41     5126.79    141.38 o
  -7  12   3        2.38      -39.40     64.09 o
  -6  12   3     2516.01     2498.45    101.04 o
  -5  12   3     1779.72     1673.42     98.39 o
  -4  12   3     1362.11     1204.03     82.45 o
  -3  12   3      764.58      810.94     53.35 o
  -2  12   3       28.57       33.73     62.39 o
  -1  12   3     1294.01     1310.07     79.82 o
   0  12   3      751.49      749.48     70.38 o
   1  12   3      336.84      306.19     91.45 o
   2  12   3     1862.12     1851.15     87.61 o
   3  12   3     1335.34     1383.87     95.80 o
   4  12   3     5776.93     5652.13    157.75 o
   5  12   3      830.07      707.10     75.13 o
   6  12   3     3033.14     2724.79    112.05 o
   7  12   3      453.44      524.67     87.71 o
   8  12   3      242.46      174.23    102.56 o
   9  12   3      155.94       39.16    123.80 o
  10  12   3       26.32     -177.29    177.29 o
  11  12   3      112.76      231.80    211.91 o
  12  12   3      650.64      514.37    251.04 o
 -12  13   3      233.37      165.06    220.73 o
 -11  13   3      200.38      -38.33    222.65 o
 -10  13   3      151.81      188.79    172.77 o
  -9  13   3      272.22      185.53    156.75 o
  -8  13   3       12.42      -10.24    101.73 o
  -7  13   3      927.83     1008.60    121.64 o
  -6  13   3      769.49      735.23    117.76 o
  -5  13   3     1962.02     1951.70    112.42 o
  -4  13   3      318.22      407.09     76.54 o
  -3  13   3    11107.14    11767.13    210.26 o
  -2  13   3        1.68      -55.17     55.17 o
  -1  13   3     6556.63     7293.38    157.04 o
   0  13   3       65.32       89.77     67.54 o
   1  13   3     2052.86     2172.72     89.24 o
   2  13   3      429.45      373.39     83.34 o
   3  13   3      452.36      401.98     92.50 o
   4  13   3       66.30      -58.82     74.98 o
   5  13   3      257.84      211.45     99.50 o
   6  13   3      613.29      456.13     98.17 o
   7  13   3      812.38      963.47    139.43 o
   8  13   3      558.79      791.22    133.98 o
   9  13   3     2529.94     2623.67    172.07 o
  10  13   3      139.90      -27.21    212.10 o
  11  13   3     1520.69     1170.02    292.89 o
 -11  14   3       15.91      319.81    299.79 o
 -10  14   3     1099.35      333.30    285.81 o
  -9  14   3       32.51     -146.35    146.35 o
  -8  14   3     3439.55     3021.58    227.27 o
  -7  14   3      204.15       23.37    141.11 o
  -6  14   3     2086.78     2012.38    120.15 o
  -5  14   3      281.33      294.67    100.31 o
  -4  14   3      189.47      189.79     72.72 o
  -3  14   3       31.76      -70.23     70.23 o
  -2  14   3      148.56       99.13     71.03 o
  -1  14   3      517.16      405.45     74.85 o
   0  14   3      744.83      468.42     92.47 o
   1  14   3        3.61       48.23     76.34 o
   2  14   3     4184.27     4165.58    135.98 o
   3  14   3      683.07      784.09    129.14 o
   4  14   3     4315.32     4402.24    221.89 o
   5  14   3       11.54      153.80    125.61 o
   6  14   3     1261.39     1431.17    145.99 o
   7  14   3       66.59      105.06    109.78 o
   8  14   3      120.12       63.77    145.27 o
   9  14   3      133.71      156.67    183.59 o
  10  14   3       85.57      309.07    211.57 o
 -10  15   3        1.72     -244.66    253.87 o
  -9  15   3       76.29      -41.93    221.05 o
  -8  15   3        6.10      143.28    255.58 o
  -7  15   3      851.07      851.09    182.27 o
  -6  15   3       10.52     -112.00    138.55 o
  -5  15   3     2681.46     2788.32    147.28 o
  -4  15   3      510.01      543.83     91.84 o
  -3  15   3     3681.99     4208.78    137.78 o
  -2  15   3       10.10      -84.59     84.59 o
  -1  15   3     2363.62     2512.68    135.11 o
   0  15   3      106.13      150.44    118.24 o
   1  15   3     2743.01     2960.99    162.90 o
   2  15   3       41.77       93.72     95.18 o
   3  15   3        1.52      -38.45     86.35 o
   4  15   3      117.00      237.06    152.91 o
   5  15   3      519.96      901.61    198.52 o
   6  15   3        0.61      205.47    164.14 o
   7  15   3      690.27      786.03    230.74 o
   8  15   3       44.54      120.68    178.73 o
   9  15   3     2369.48     2321.61    282.49 o
  -9  16   3       18.43       -8.31    231.09 o
  -8  16   3     1718.23     1858.05    278.14 o
  -7  16   3       38.52       12.83    238.74 o
  -6  16   3     1955.49     1860.76    235.74 o
  -5  16   3      103.19      127.16    208.80 o
  -4  16   3      419.78      605.59    170.46 o
  -3  16   3        0.76       81.60    142.43 o
  -2  16   3       95.76     -103.56    103.56 o
  -1  16   3        0.66       21.27    121.28 o
   0  16   3      528.75      602.22    139.13 o
   1  16   3       11.07       -8.14    118.30 o
   2  16   3     4635.84     5009.91    220.45 o
   3  16   3      101.70       27.10    111.18 o
   4  16   3     1591.07     1889.88    196.60 o
   5  16   3       45.71      217.04    207.48 o
   6  16   3     1498.01     1404.42    303.15 o
   7  16   3       44.11     -195.39    195.39 o
   8  16   3      416.06       73.09    248.63 o
  -7  17   3      391.91      647.86    487.68 o
  -6  17   3      324.20      662.14    259.00 o
  -5  17   3     1557.19     1377.20    252.89 o
  -4  17   3       41.07     -165.11    165.11 o
  -3  17   3     2424.40     2418.87    198.97 o
  -2  17   3       63.15      -64.80    162.21 o
  -1  17   3     2207.68     1777.72    233.92 o
   0  17   3       27.32      265.32    187.60 o
   1  17   3     1777.36     1838.69    228.12 o
   2  17   3      771.41      754.81    274.15 o
   3  17   3        1.68       39.21    187.89 o
   4  17   3       13.71      182.69    186.36 o
   5  17   3      349.44      235.56    235.20 o
   6  17   3        0.44       22.21    249.69 o
  -5  18   3        0.23      274.61    286.30 o
  -4  18   3       88.56      -48.66    220.55 o
  -3  18   3       19.37      118.68    183.25 o
  -2  18   3       14.31      101.33    228.90 o
  -1  18   3        6.10      105.98    269.12 o
   0  18   3      661.10      410.96    254.40 o
   1  18   3        1.32      134.95    200.11 o
   2  18   3     3633.94     3791.62    293.78 o
   3  18   3      101.49      470.63    386.29 o
   4  18   3     1756.16     1920.80    323.36 o
 -16   0   4      741.06      671.28    555.52 o
 -14   0   4     1602.42     1359.24    452.05 o
 -12   0   4     7129.82     7329.62    463.12 o
 -10   0   4     9890.11    10322.43    304.91 o
  -8   0   4     4925.97     4980.73    131.77 o
  -6   0   4      497.18      487.59     40.52 o
  -4   0   4    27136.27    27472.21    431.79 o
  -2   0   4    25374.87    24042.95    454.84 o
   0   0   4      183.11      120.89     35.75 o
   2   0   4    20148.99    19257.05    384.03 o
   4   0   4    44883.61    44367.77    708.34 o
   6   0   4      709.75      683.53     99.03 o
   8   0   4     2874.15     3100.28    135.10 o
  10   0   4      142.94      189.84    140.97 o
  12   0   4     7249.71     7510.38    310.57 o
  14   0   4     2563.68     3006.92    255.16 o
 -17   1   4     1849.96     1413.33    246.06 o
 -16   1   4       13.49      532.84    225.98 o
 -15   1   4     2933.40     3293.89    328.15 o
 -14   1   4      103.35      -24.08    126.16 o
 -13   1   4      352.40      457.69     82.94 o
 -12   1   4        7.38      -86.76     86.76 o
 -11   1   4      536.51      583.93     70.93 o
 -10   1   4      899.93      963.64     80.57 o
  -9   1   4     3074.29     3081.97    102.79 o
  -8   1   4      372.81      363.84     52.78 o
  -7   1   4     5712.73     5379.90    103.72 o
  -6   1   4     3588.27     3626.88     57.62 o
  -5   1   4    20466.70    19865.04    216.40 o
  -4   1   4      110.34      142.01     22.13 o
  -3   1   4    66402.62    63143.74    563.95 o
  -2   1   4      918.02     1133.72     41.31 o
  -1   1   4     5881.61     5624.75     76.90 o
   0   1   4     1033.47     1046.66     32.19 o
   1   1   4      112.89       58.63     27.50 o
   2   1   4     1104.17     1091.44     41.85 o
   3   1   4     2018.23     1872.97     57.50 o
   4   1   4      732.03      785.26     51.13 o
   5   1   4    12983.38    12663.49    214.56 o
   6   1   4       27.32       15.04     69.21 o
   7   1   4     7255.43     7306.69    152.56 o
   8   1   4      158.21      176.37     66.41 o
   9   1   4     1807.93     1825.06     98.92 o
  10   1   4      188.00      118.78     84.88 o
  11   1   4      760.21      913.20    103.63 o
  12   1   4        0.13      -21.84    114.89 o
  13   1   4       43.94      -30.92    134.03 o
  14   1   4       42.90       82.87    160.33 o
  15   1   4      321.87      362.54    214.85 o
 -17   2   4       72.29       61.72    245.26 o
 -16   2   4       70.02      398.32    235.35 o
 -15   2   4      258.62      319.02    146.76 o
 -14   2   4     1779.14     1816.31    136.39 o
 -13   2   4       10.19      143.69     94.94 o
 -12   2   4     3317.27     3443.14    117.17 o
 -11   2   4      577.95      527.42     72.76 o
 -10   2   4    14008.21    14867.76    299.91 o
  -9   2   4     6994.98     7231.05    145.06 o
  -8   2   4     5835.82     5781.20    145.86 o
  -7   2   4      119.24      129.25     41.12 o
  -6   2   4     3966.94     4118.33     65.55 o
  -5   2   4     2942.26     3110.46     75.38 o
  -4   2   4     2350.97     2204.32     43.82 o
  -3   2   4     3548.37     3665.87     72.69 o
  -2   2   4     8384.39     7905.65    119.10 o
  -1   2   4      204.86      159.85     17.89 o
   0   2   4    23357.22    21809.16    264.62 o
   1   2   4       25.79       30.73     29.76 o
   2   2   4    17713.20    16686.93    225.45 o
   3   2   4     2393.98     2504.94     71.77 o
   4   2   4    17911.79    17950.62    341.28 o
   5   2   4      405.42      497.18     56.12 o
   6   2   4     2393.92     2255.27     83.12 o
   7   2   4     1550.47     1609.52     87.58 o
   8   2   4      652.85      685.90     78.98 o
   9   2   4      502.91      397.98     89.33 o
  10   2   4     2706.95     2525.84    136.53 o
  11   2   4      103.41     -128.98    128.98 o
  12   2   4     5958.71     6250.38    234.84 o
  13   2   4       30.27       87.20    147.75 o
  14   2   4     1346.62     1291.76    158.39 o
  15   2   4        1.53     -194.77    227.73 o
 -16   3   4      857.28      692.15    205.78 o
 -15   3   4      666.75      248.23    179.55 o
 -14   3   4      162.67      184.62    123.41 o
 -13   3   4      435.68      455.38    104.56 o
 -12   3   4       45.60       49.64     95.99 o
 -11   3   4     1041.72     1144.99     84.30 o
 -10   3   4       54.25      -26.84     66.49 o
  -9   3   4     2498.32     2507.08     85.54 o
  -8   3   4     1464.43     1571.15     78.34 o
  -7   3   4    10572.73    10357.61    153.85 o
  -6   3   4      368.18      363.85     32.79 o
  -5   3   4    15735.45    15747.97    192.23 o
  -4   3   4     6429.36     6426.98     92.88 o
  -3   3   4     6006.31     5230.61    161.95 o
  -2   3   4     2315.44     2418.01     57.93 o
  -1   3   4      792.39      865.93     28.72 o
   0   3   4     5108.83     5289.21    165.17 o
   1   3   4       22.70        6.11     25.98 o
   2   3   4     1281.73     1324.00     54.50 o
   3   3   4    11621.97    12065.68    206.63 o
   4   3   4     3336.49     3607.06     93.97 o
   5   3   4    23009.91    22401.07    421.13 o
   6   3   4      100.94       73.60     58.62 o
   7   3   4    18191.85    18260.13    276.44 o
   8   3   4      620.74      482.12     84.22 o
   9   3   4     5192.41     5230.65    141.23 o
  10   3   4      598.13      530.56     95.29 o
  11   3   4     1790.91     1688.10    162.05 o
  12   3   4       26.43      140.35    119.92 o
  13   3   4       36.15       88.43    111.14 o
  14   3   4        7.51      321.43    140.22 o
  15   3   4     1315.26     1083.62    240.74 o
 -16   4   4      316.53      119.78    212.55 o
 -15   4   4      228.29      356.32    208.27 o
 -14   4   4     1962.87     2151.20    242.02 o
 -13   4   4       11.62     -100.68    100.68 o
 -12   4   4     2916.31     3043.58    136.49 o
 -11   4   4     1609.06     1546.99     85.52 o
 -10   4   4     1320.08     1406.61     91.76 o
  -9   4   4     1661.32     1586.56    100.26 o
  -8   4   4     8734.30     8640.22    139.09 o
  -7   4   4       37.73      104.05     45.55 o
  -6   4   4     1814.66     1760.57     47.96 o
  -5   4   4      997.70     1044.40     58.62 o
  -4   4   4     3993.46     4201.78     67.43 o
  -3   4   4       11.37       53.53     42.67 o
  -2   4   4     1273.62     1156.26     35.05 o
  -1   4   4     1703.74     1444.34     79.19 o
   0   4   4    27291.67    26964.28    390.29 o
   1   4   4      404.94      399.45     63.34 o
   2   4   4    23432.02    23432.75    273.69 o
   3   4   4    10651.33    11153.08    181.79 o
   4   4   4     6893.87     6880.45    126.29 o
   5   4   4      412.66      386.60     56.72 o
   6   4   4        5.13       82.42     59.45 o
   7   4   4      599.11      671.46     74.16 o
   8   4   4     3137.81     3159.71    118.22 o
   9   4   4     1240.64     1397.49    132.64 o
  10   4   4     2085.84     2005.30    131.77 o
  11   4   4     1671.90     1597.67    141.40 o
  12   4   4     3059.51     3077.39    163.74 o
  13   4   4      483.73      723.35    151.21 o
  14   4   4     2191.68     2319.36    214.46 o
  15   4   4      217.41      180.22    222.79 o
 -16   5   4      973.88      392.23    298.09 o
 -15   5   4      956.73     1109.71    193.40 o
 -14   5   4        1.09       22.12    119.85 o
 -13   5   4      274.31      471.66    137.71 o
 -12   5   4       55.33      155.61     95.87 o
 -11   5   4        0.24       29.23     95.50 o
 -10   5   4        6.58       55.60     80.44 o
  -9   5   4     6041.23     5954.07    129.35 o
  -8   5   4      252.90      218.66     48.88 o
  -7   5   4    14957.07    14918.35    180.28 o
  -6   5   4     3322.87     3253.16     73.90 o
  -5   5   4    12944.49    12862.58    198.15 o
  -4   5   4      314.04      317.87     41.38 o
  -3   5   4     8899.69     8522.09    140.11 o
  -2   5   4     2445.75     2425.34     70.92 o
  -1   5   4    20944.49    21005.81    275.74 o
   0   5   4       13.17        1.89     30.55 o
   1   5   4      571.08      705.68     44.80 o
   2   5   4     5042.37     5234.07    101.75 o
   3   5   4     6650.32     6693.62    161.49 o
   4   5   4     5210.32     5400.92    117.17 o
   5   5   4     2925.21     2952.88     94.38 o
   6   5   4     2589.21     2559.14     94.31 o
   7   5   4     5168.45     5190.05    129.41 o
   8   5   4      763.52      667.05     90.71 o
   9   5   4     7662.91     7960.73    188.87 o
  10   5   4     2180.80     2002.58    138.75 o
  11   5   4      766.91      598.93    141.71 o
  12   5   4        9.29     -152.45    154.46 o
  13   5   4        1.79     -134.60    134.60 o
  14   5   4       65.05      358.53    230.57 o
  15   5   4      559.60      533.94    221.56 o
 -16   6   4      480.93      484.46    284.08 o
 -15   6   4       44.74     -156.23    179.00 o
 -14   6   4     1535.51     1125.44    151.59 o
 -13   6   4      948.09      919.02    115.62 o
 -12   6   4     4755.88     4768.62    187.26 o
 -11   6   4     1467.30     1456.66     83.33 o
 -10   6   4     4419.83     4540.79    130.82 o
  -9   6   4     3468.38     3426.83    147.32 o
  -8   6   4     5231.69     5215.22    114.79 o
  -7   6   4      419.90      480.70     48.65 o
  -6   6   4      211.60      251.95     47.64 o
  -5   6   4      398.14      379.70     49.91 o
  -4   6   4     8650.41     9064.85    129.72 o
  -3   6   4     3245.04     3118.24     73.48 o
  -2   6   4     2288.59     2172.35     54.89 o
  -1   6   4     4967.51     4799.21     81.69 o
   0   6   4     9051.38     9193.66    163.81 o
   1   6   4     6772.75     6777.51    101.15 o
   2   6   4    10620.91    10691.58    204.76 o
   3   6   4     3180.02     3297.22     76.27 o
   4   6   4     2445.05     2254.09     73.07 o
   5   6   4     3042.41     3093.21     97.96 o
   6   6   4     1725.26     1643.24     93.28 o
   7   6   4     1220.30     1148.47     91.47 o
   8   6   4       43.84      -56.15    108.28 o
   9   6   4     1759.05     1727.01    134.52 o
  10   6   4     2386.31     2280.96    145.35 o
  11   6   4     1271.29     1417.78    163.28 o
  12   6   4     1693.40     1974.31    306.21 o
  13   6   4      303.77      261.78    129.37 o
  14   6   4     1778.69      952.38    292.10 o
 -15   7   4      569.71      469.66    251.48 o
 -14   7   4      240.47      -50.19    185.33 o
 -13   7   4      151.00      184.03     96.95 o
 -12   7   4       59.10      170.94     70.03 o
 -11   7   4       25.22       20.57     64.51 o
 -10   7   4     3599.46     3527.63    151.55 o
  -9   7   4        3.46       25.91     76.45 o
  -8   7   4     1347.23     1309.71     61.40 o
  -7   7   4     7885.51     7787.43    138.82 o
  -6   7   4    10369.13    10715.56    156.22 o
  -5   7   4    10640.37    10371.66    182.10 o
  -4   7   4     5639.91     5443.69    140.30 o
  -3   7   4     1640.31     1473.70     62.14 o
  -2   7   4     2911.58     3005.46     79.93 o
  -1   7   4     9099.13     9325.02    155.83 o
   0   7   4     2393.01     2523.04     80.76 o
   1   7   4      112.07       96.00     46.12 o
   2   7   4      489.34      523.03     52.28 o
   3   7   4     3285.18     3381.84     93.06 o
   4   7   4     1143.94     1367.12     74.20 o
   5   7   4     7841.41     8402.30    154.46 o
   6   7   4     2882.94     2853.08     96.98 o
   7   7   4     2152.10     2202.12    124.54 o
   8   7   4      214.92      193.29     76.36 o
   9   7   4      803.10      827.65    101.93 o
  10   7   4      413.90      302.05    141.30 o
  11   7   4      927.49     1133.18    127.77 o
  12   7   4      368.86      463.22    206.73 o
  13   7   4        2.35      121.33    204.33 o
  14   7   4      127.73      196.84    375.31 o
 -15   8   4       18.85     -194.19    194.19 o
 -14   8   4      454.35      439.05    193.00 o
 -13   8   4     1713.86     1771.69    163.15 o
 -12   8   4      880.06     1128.42    152.90 o
 -11   8   4     2218.50     2249.35    118.09 o
 -10   8   4     3082.82     3071.62    124.04 o
  -9   8   4     1072.66     1156.61     90.07 o
  -8   8   4     1168.73     1045.11     62.67 o
  -7   8   4     3093.59     3122.71    101.68 o
  -6   8   4       67.57       74.94     56.75 o
  -5   8   4      383.86      349.36     60.17 o
  -4   8   4      815.66      871.18     56.25 o
  -3   8   4     1228.83     1246.17     81.82 o
  -2   8   4     2453.92     2280.09     75.92 o
  -1   8   4     9654.01     9974.46    138.42 o
   0   8   4    12437.79    12705.04    179.62 o
   1   8   4     3776.88     3861.68     94.80 o
   2   8   4     4255.01     4231.69    100.72 o
   3   8   4     4505.61     4288.08     93.42 o
   4   8   4     3423.87     3440.20     83.26 o
   5   8   4     3591.38     3613.00    100.92 o
   6   8   4       61.50      -66.47     66.47 o
   7   8   4       86.70       81.39     74.13 o
   8   8   4        0.96       12.90     84.78 o
   9   8   4     1086.49     1125.38    107.87 o
  10   8   4     3112.72     3029.37    195.66 o
  11   8   4      785.66      867.98    145.42 o
  12   8   4     1863.94     1765.37    222.76 o
  13   8   4      680.47      622.30    233.24 o
  14   8   4      887.76      257.50    251.64 o
 -15   9   4      844.32     1034.80    292.22 o
 -14   9   4      591.89      788.01    234.00 o
 -13   9   4      283.35      259.01    172.15 o
 -12   9   4       18.77       98.35    138.54 o
 -11   9   4       71.03      194.55    125.54 o
 -10   9   4      468.55      460.96     88.42 o
  -9   9   4      568.54      541.97     61.08 o
  -8   9   4     1017.63      863.88     68.48 o
  -7   9   4      246.37      228.61     76.50 o
  -6   9   4     6141.37     6227.53    132.10 o
  -5   9   4     4627.74     4841.90    102.00 o
  -4   9   4     6374.91     6292.56    138.25 o
  -3   9   4     1824.08     1817.36     72.99 o
  -2   9   4     2927.10     2989.45     79.37 o
  -1   9   4     4048.33     4034.50     92.29 o
   0   9   4      805.31      806.20     62.63 o
   1   9   4        2.18       37.69     47.07 o
   2   9   4     1970.09     2015.30     72.45 o
   3   9   4      533.61      561.46     54.02 o
   4   9   4     1025.57     1069.34     65.25 o
   5   9   4     4048.02     3936.11    101.42 o
   6   9   4     8383.91     8372.31    193.12 o
   7   9   4     1540.37     1546.15    101.52 o
   8   9   4     1766.08     1813.77    114.62 o
   9   9   4     1361.06     1570.73    138.12 o
  10   9   4     1973.27     1990.06    133.21 o
  11   9   4      179.05       76.69    266.52 o
  12   9   4      237.48      247.38    208.06 o
  13   9   4       18.17       21.26    224.69 o
 -14  10   4      459.04       31.30    200.14 o
 -13  10   4     2046.51     1925.31    235.72 o
 -12  10   4      553.30      350.53    138.91 o
 -11  10   4     3856.27     3701.41    162.67 o
 -10  10   4     1153.18     1281.56    131.54 o
  -9  10   4     1663.84     1646.69     95.27 o
  -8  10   4     1259.43     1188.97     87.11 o
  -7  10   4     1635.93     1494.91     75.87 o
  -6  10   4       24.81       36.90     50.32 o
  -5  10   4      358.58      521.75     69.07 o
  -4  10   4      499.21      472.25     60.53 o
  -3  10   4     2740.73     2725.35     65.76 o
  -2  10   4     5311.36     5403.14    117.87 o
  -1  10   4     3464.57     3422.08     85.74 o
   0  10   4     1668.30     1717.00     61.15 o
   1  10   4     2331.66     2194.35     86.85 o
   2  10   4     1594.31     1509.79     84.67 o
   3  10   4     3558.35     3544.28     93.19 o
   4  10   4     3371.37     3328.70    100.15 o
   5  10   4     4221.55     3978.94    159.23 o
   6  10   4      478.32      544.06     88.61 o
   7  10   4      101.99      -21.65     90.90 o
   8  10   4      344.07      513.59     93.39 o
   9  10   4     1066.77      990.96    129.68 o
  10  10   4      305.88      312.01    115.58 o
  11  10   4     1077.00     1006.27    179.26 o
  12  10   4      975.32     1070.38    226.32 o
  13  10   4     1409.07     1024.99    361.23 o
 -13  11   4       62.82     -109.21    201.35 o
 -12  11   4        0.37       22.07    407.65 o
 -11  11   4       21.14     -157.71    157.71 o
 -10  11   4      416.56      390.54    114.45 o
  -9  11   4      348.54      131.45    105.36 o
  -8  11   4      799.63      749.71     75.56 o
  -7  11   4     1356.91     1432.42     72.20 o
  -6  11   4     5143.75     5171.88    146.15 o
  -5  11   4     4902.81     4767.00    139.56 o
  -4  11   4     6259.23     6318.23    123.19 o
  -3  11   4      304.02      349.02     41.72 o
  -2  11   4     5292.67     5217.68    114.53 o
  -1  11   4       96.64      202.13     59.55 o
   0  11   4       72.25      163.43     41.69 o
   1  11   4       46.04      102.32     68.07 o
   2  11   4      492.20      490.62     55.78 o
   3  11   4      498.42      527.79     85.09 o
   4  11   4     4966.31     4819.69    116.19 o
   5  11   4     3075.42     3127.06    105.36 o
   6  11   4     8070.00     7788.72    158.10 o
   7  11   4     1044.06      938.22     96.23 o
   8  11   4      881.27      987.15    108.46 o
   9  11   4      540.45      500.72    101.40 o
  10  11   4     1112.16     1108.49    153.67 o
  11  11   4      403.66      386.99    148.22 o
  12  11   4      387.48      131.01    222.64 o
 -13  12   4     1041.36      653.65    235.11 o
 -12  12   4      810.51      568.06    194.43 o
 -11  12   4     3316.48     2901.49    261.45 o
 -10  12   4      442.31      380.59    155.82 o
  -9  12   4     2550.98     2430.01    126.60 o
  -8  12   4      317.41      199.23     92.45 o
  -7  12   4      351.42      335.07     81.09 o
  -6  12   4      390.87      441.77     99.84 o
  -5  12   4       87.26        1.61     57.30 o
  -4  12   4      144.36       78.63     52.38 o
  -3  12   4     2372.70     2320.05    104.70 o
  -2  12   4     1126.60     1007.34     74.34 o
  -1  12   4     4377.42     4280.74    109.47 o
   0  12   4     2371.93     2325.43    101.46 o
   1  12   4     4157.36     4371.49    139.85 o
   2  12   4      490.61      472.80     70.87 o
   3  12   4     3282.90     3298.71    116.34 o
   4  12   4      244.14      261.71     76.50 o
   5  12   4     2406.33     2634.11    151.74 o
   6  12   4      145.81      153.35     90.71 o
   7  12   4       42.72       70.12     91.02 o
   8  12   4       61.27      -73.45    120.27 o
   9  12   4      313.38      272.15    118.29 o
  10  12   4      403.62      311.03    159.03 o
  11  12   4     2330.86     1817.40    272.81 o
 -12  13   4        0.43      -67.07    243.50 o
 -11  13   4        4.53      -64.45    193.04 o
 -10  13   4      557.34      555.44    165.98 o
  -9  13   4       61.57      -12.46    145.04 o
  -8  13   4     2875.57     2850.38    140.53 o
  -7  13   4      262.86      281.63    122.10 o
  -6  13   4     3223.18     3075.49    152.93 o
  -5  13   4     1829.65     1901.46    111.03 o
  -4  13   4     7849.10     8347.11    156.45 o
  -3  13   4       34.28       35.07     71.89 o
  -2  13   4     1919.56     1916.88    117.87 o
  -1  13   4      108.86       73.85     65.98 o
   0  13   4      433.69      427.03     70.95 o
   1  13   4       37.01      123.89     60.04 o
   2  13   4      214.15      163.86     91.48 o
   3  13   4       39.84       89.08    139.49 o
   4  13   4     1760.50     1697.05    100.92 o
   5  13   4     1478.43     1466.96    108.89 o
   6  13   4     2332.44     2373.55    121.24 o
   7  13   4      987.11      814.99    115.98 o
   8  13   4     1824.34     1896.21    155.97 o
   9  13   4        3.96       92.40    165.63 o
  10  13   4      868.89      838.75    201.36 o
 -11  14   4     1594.52     1672.33    375.79 o
 -10  14   4       24.55      -64.86    185.65 o
  -9  14   4     2920.91     2934.58    278.23 o
  -8  14   4      278.96      253.71    165.81 o
  -7  14   4      400.45      359.84    144.27 o
  -6  14   4      217.83      353.06    115.01 o
  -5  14   4      519.19      384.41     84.24 o
  -4  14   4       18.81       50.55     84.07 o
  -3  14   4     2671.33     2661.42    126.36 o
  -2  14   4      177.11      147.18     77.07 o
  -1  14   4     4324.63     4364.44    141.88 o
   0  14   4       72.68       20.75     87.49 o
   1  14   4     5573.69     5489.89    181.40 o
   2  14   4      248.23      340.89     91.90 o
   3  14   4     4435.32     4698.41    198.83 o
   4  14   4      197.74      184.10    107.59 o
   5  14   4      560.29      556.63    137.83 o
   6  14   4        5.01      150.76    132.22 o
   7  14   4       32.24      152.55    137.43 o
   8  14   4      260.49      123.47    181.72 o
   9  14   4      543.90      366.96    207.04 o
  10  14   4       20.39     -109.00    225.53 o
 -10  15   4       47.44        6.22    198.38 o
  -9  15   4        3.24      193.97    214.42 o
  -8  15   4     1535.60     1574.45    229.74 o
  -7  15   4      186.83      -53.16    170.46 o
  -6  15   4     2186.27     2256.51    171.06 o
  -5  15   4      130.90      211.23    119.35 o
  -4  15   4     2236.31     2148.83    141.00 o
  -3  15   4      384.50      299.19    129.93 o
  -2  15   4     2486.17     2394.72    113.35 o
  -1  15   4        1.55      -89.61     89.61 o
   0  15   4      645.63      884.77    130.01 o
   1  15   4       28.80      301.23    135.08 o
   2  15   4      212.23       12.24     87.69 o
   3  15   4       27.90      142.27    128.99 o
   4  15   4     2378.43     2551.84    228.18 o
   5  15   4        3.57       45.57    177.39 o
   6  15   4     1215.25     1732.73    164.06 o
   7  15   4      217.68      269.19    199.66 o
   8  15   4     3035.53     2584.19    273.16 o
  -8  16   4       10.20     -147.41    203.98 o
  -7  16   4      241.84      413.00    206.82 o
  -6  16   4        0.96      -13.58    589.18 o
  -5  16   4       59.02      -35.03    184.07 o
  -4  16   4        0.10     -183.27    194.22 o
  -3  16   4     1187.19     1338.67    222.38 o
  -2  16   4       52.92       12.77    127.36 o
  -1  16   4     1657.39     1895.32    135.41 o
   0  16   4       16.23       97.97    131.01 o
   1  16   4     6897.14     7139.70    300.19 o
   2  16   4       23.06       32.19    132.48 o
   3  16   4     1723.61     1512.71    188.94 o
   4  16   4       77.74      203.25    183.32 o
   5  16   4      137.72      203.23    310.68 o
   6  16   4       11.39     -209.82    209.82 o
   7  16   4       26.26      -40.51    216.50 o
  -7  17   4      137.90     -101.80    238.31 o
  -6  17   4     2721.35     3179.63    268.80 o
  -5  17   4        0.06       37.92    183.67 o
  -4  17   4     1953.99     2022.77    226.56 o
  -3  17   4       52.51      122.26    184.67 o
  -2  17   4     1064.95      977.67    622.21 o
  -1  17   4        0.77       58.66    271.54 o
   0  17   4      104.39       57.80    198.95 o
   1  17   4      605.40      404.10    308.57 o
   2  17   4       78.88     -242.20    242.20 o
   3  17   4        0.38     -178.57    178.57 o
   4  17   4     1324.94     1111.56    221.77 o
   5  17   4       54.10       76.96    248.39 o
  -4  18   4        0.10        1.29    218.92 o
  -3  18   4      345.18      204.22    213.19 o
  -2  18   4      135.73      606.46    224.71 o
  -1  18   4     1036.44      844.49    362.40 o
   0  18   4       52.84     -245.27    245.27 o
   1  18   4     2569.25     2195.12    279.89 o
   2  18   4       30.83     -128.53    366.77 o
   3  18   4     1373.85     1124.45    270.33 o
 -17   0   5     1099.41     1481.93    280.29 o
 -15   0   5     1965.68     2371.18    245.61 o
 -13   0   5     2301.48     2548.14    183.19 o
 -11   0   5      235.39      338.71    110.18 o
  -9   0   5      811.14      821.23     67.64 o
  -7   0   5      571.02      524.62     48.47 o
  -5   0   5    32694.45    33947.74    517.53 o
  -3   0   5    69054.02    65466.19   1006.74 o
  -1   0   5     1389.19     1212.12     47.54 o
   1   0   5    10205.94     9640.82    164.65 o
   3   0   5    13593.78    14446.30    411.90 o
   5   0   5       31.51      -14.19     88.92 o
   7   0   5     9086.58     9097.19    303.55 o
   9   0   5     4532.14     4805.81    185.72 o
  11   0   5     4753.85     4947.90    210.11 o
  13   0   5     1932.37     1759.26    316.55 o
  15   0   5       16.19     -725.39    749.92 o
 -17   1   5       46.68      325.09    214.53 o
 -16   1   5      473.87      369.72    131.50 o
 -15   1   5      113.29      207.13    138.32 o
 -14   1   5      366.81      446.93    135.19 o
 -13   1   5      129.03      -63.93    119.50 o
 -12   1   5     1245.62     1384.60    107.48 o
 -11   1   5       87.15      112.61     63.50 o
 -10   1   5     7451.46     7684.78    153.83 o
  -9   1   5      209.90      225.17     53.85 o
  -8   1   5    10237.54    10368.92    122.02 o
  -7   1   5     1043.38     1081.49     37.82 o
  -6   1   5     3449.30     3268.25     58.01 o
  -5   1   5       13.61        8.54     21.46 o
  -4   1   5    39620.30    40411.36    382.93 o
  -3   1   5     2268.16     2390.14    104.01 o
  -2   1   5        9.21        4.80     23.89 o
  -1   1   5      140.52      142.03     25.42 o
   0   1   5     5348.76     4930.79     69.15 o
   1   1   5     3195.99     3269.75     60.07 o
   2   1   5    13646.47    13047.16    166.98 o
   3   1   5     2871.47     2871.05     78.46 o
   4   1   5    29302.51    29405.54    373.23 o
   5   1   5       55.80      -33.07     50.27 o
   6   1   5     2910.71     2899.98     88.66 o
   7   1   5      185.87       70.36     64.19 o
   8   1   5     1291.78     1407.55    139.10 o
   9   1   5      121.05      215.83     78.22 o
  10   1   5      121.16       62.45     77.16 o
  11   1   5       30.39      130.95    114.69 o
  12   1   5      615.86      572.28    132.35 o
  13   1   5        1.47      -11.37    146.51 o
  14   1   5     1467.03     1228.67    172.28 o
  15   1   5       54.64      261.62    262.95 o
 -16   2   5      150.49      351.19    155.59 o
 -15   2   5     2398.88     2460.16    242.04 o
 -14   2   5      187.89      240.21    113.43 o
 -13   2   5     4118.27     4448.70    213.09 o
 -12   2   5        5.25      113.34     85.65 o
 -11   2   5     2856.40     2825.27    113.14 o
 -10   2   5     1862.65     1844.00     71.68 o
  -9   2   5       72.70       16.01     49.83 o
  -8   2   5      619.95      694.80     45.68 o
  -7   2   5      911.71      958.36     43.78 o
  -6   2   5       20.91        8.00     25.41 o
  -5   2   5    15391.17    15180.12    167.29 o
  -4   2   5      237.69      347.10     25.54 o
  -3   2   5    36095.75    34957.73    340.07 o
  -2   2   5      398.99      353.13     29.71 o
  -1   2   5     7844.68     7165.12     90.73 o
   0   2   5     1380.78     1599.82     45.70 o
   1   2   5     1439.65     1285.78     48.17 o
   2   2   5      114.50      107.69     67.16 o
   3   2   5      788.48      921.11     86.38 o
   4   2   5      750.56      799.18     62.50 o
   5   2   5      514.73      492.47     60.22 o
   6   2   5      554.87      577.68     71.56 o
   7   2   5    10597.65    10929.88    241.11 o
   8   2   5       43.80        3.23     81.04 o
   9   2   5     8681.85     8848.42    178.97 o
  10   2   5      873.85      806.01     92.83 o
  11   2   5     6406.32     6380.88    206.29 o
  12   2   5      277.97      423.05    155.70 o
  13   2   5     1677.39     1838.19    167.79 o
  14   2   5       46.07       35.06    152.79 o
  15   2   5      199.12      126.17    212.33 o
 -16   3   5      478.16      455.00    134.41 o
 -15   3   5      150.99      224.75    150.54 o
 -14   3   5        1.69       13.22    110.77 o
 -13   3   5        5.61       14.58     82.44 o
 -12   3   5     4214.87     4067.96    121.00 o
 -11   3   5       79.16       40.53     74.95 o
 -10   3   5     1490.92     1485.72     78.61 o
  -9   3   5     3892.84     3692.15    101.78 o
  -8   3   5    14330.58    14410.48    220.16 o
  -7   3   5       14.44       60.39     51.53 o
  -6   3   5     6549.66     6368.58     88.24 o
  -5   3   5     1331.98     1458.99     36.96 o
  -4   3   5      729.85      680.48     26.64 o
  -3   3   5       20.73       72.00     32.61 o
  -2   3   5     1244.31     1189.96     70.82 o
  -1   3   5        3.40        8.51     23.62 o
   0   3   5      966.33      839.31     42.33 o
   1   3   5     8844.00     9295.95    179.71 o
   2   3   5    18146.88    18393.73    221.88 o
   3   3   5     9320.87     9508.44    151.14 o
   4   3   5    24033.24    24450.41    377.01 o
   5   3   5      941.07      984.63     68.91 o
   6   3   5    16749.14    17034.09    254.71 o
   7   3   5        4.95      -76.24     76.24 o
   8   3   5     5130.64     4748.35    142.49 o
   9   3   5     2446.12     2430.48    116.97 o
  10   3   5      181.33       74.78    106.15 o
  11   3   5       10.50      -82.81     99.99 o
  12   3   5        4.72     -110.23    110.23 o
  13   3   5      199.53       26.48    151.46 o
  14   3   5     1655.12     1443.22    245.55 o
  15   3   5       99.08      -65.05    250.90 o
 -16   4   5      281.37      366.45    238.66 o
 -15   4   5     2483.32     2334.22    203.99 o
 -14   4   5      559.87      645.96    110.49 o
 -13   4   5     2939.79     3041.84    132.54 o
 -12   4   5       36.05       22.24     59.16 o
 -11   4   5     1783.52     1764.00     80.55 o
 -10   4   5       62.47        6.16     57.91 o
  -9   4   5     3578.44     3533.20    112.33 o
  -8   4   5        5.35      -23.04     41.95 o
  -7   4   5      692.20      693.45     64.34 o
  -6   4   5     3604.62     3733.74     87.50 o
  -5   4   5     5444.11     5262.06    117.49 o
  -4   4   5      561.66      503.01     46.65 o
  -3   4   5    18469.25    18591.50    274.78 o
  -2   4   5     2639.14     2602.78     91.24 o
  -1   4   5    10650.64    10294.64    184.25 o
   0   4   5     2760.54     3014.24     52.90 o
   1   4   5     9290.87     9200.97    182.35 o
   2   4   5     2057.95     2215.00     80.37 o
   3   4   5      123.57       17.10     42.70 o
   4   4   5      457.26      445.31     54.08 o
   5   4   5     1515.93     1618.01    116.17 o
   6   4   5       93.03      171.14     69.73 o
   7   4   5     3994.31     4310.93    277.69 o
   8   4   5     1494.65     1658.35    129.54 o
   9   4   5     2769.47     2716.52    119.67 o
  10   4   5     2239.13     1995.24    114.99 o
  11   4   5     2522.29     2608.66    199.02 o
  12   4   5      133.12      279.23    130.96 o
  13   4   5     1944.66     1791.78    300.69 o
  14   4   5      162.53      548.44    220.81 o
 -16   5   5      561.79      913.00    268.72 o
 -15   5   5      362.43      229.85    166.52 o
 -14   5   5      116.14      289.57    103.08 o
 -13   5   5      138.25        9.58     97.04 o
 -12   5   5     1837.57     1861.98    110.89 o
 -11   5   5      533.73      461.63     77.46 o
 -10   5   5     4686.10     4657.03    111.73 o
  -9   5   5     4007.42     4053.95    109.50 o
  -8   5   5    10518.74    10791.82    186.37 o
  -7   5   5     1580.19     1725.03     71.78 o
  -6   5   5    10254.39    10298.63    146.30 o
  -5   5   5      946.11      893.43     41.48 o
  -4   5   5     3557.53     3626.59     86.23 o
  -3   5   5     1214.91     1336.32     55.17 o
  -2   5   5      917.03      751.60     88.99 o
  -1   5   5      117.54      172.33     39.83 o
   0   5   5     9952.94    10178.43    137.77 o
   1   5   5     1197.57     1102.30     50.50 o
   2   5   5    17948.45    18194.63    363.63 o
   3   5   5     6331.74     6483.31    117.49 o
   4   5   5     8280.80     8122.14    135.13 o
   5   5   5     4544.72     4896.17    113.60 o
   6   5   5    12403.60    12769.90    269.27 o
   7   5   5      565.37      690.52     87.42 o
   8   5   5     3957.56     3801.07    130.27 o
   9   5   5      420.07      290.17     96.46 o
  10   5   5      122.81      111.66    107.06 o
  11   5   5        1.19      132.76    144.28 o
  12   5   5      269.09      553.15    184.43 o
  13   5   5       75.18       66.73    183.96 o
  14   5   5     1273.54     1220.90    310.53 o
 -16   6   5      162.51      387.02    238.79 o
 -15   6   5     1080.85      900.24    313.93 o
 -14   6   5       91.19      112.93    129.94 o
 -13   6   5     1488.61     1635.36    105.14 o
 -12   6   5      394.52      324.59     91.58 o
 -11   6   5     1085.61     1038.77     88.86 o
 -10   6   5      913.10      965.55     84.00 o
  -9   6   5     1164.54     1203.65     75.21 o
  -8   6   5      656.87      510.73     49.67 o
  -7   6   5     1078.60      966.91     60.39 o
  -6   6   5     4666.66     4570.93     99.82 o
  -5   6   5     6774.30     6849.26    124.55 o
  -4   6   5     8667.87     8903.09    368.53 o
  -3   6   5     3093.88     2972.59     87.63 o
  -2   6   5    11120.06    10731.06    354.11 o
  -1   6   5    10590.22    10354.37    240.11 o
   0   6   5     8228.85     8137.16    143.19 o
   1   6   5    15531.45    15906.34    192.43 o
   2   6   5      249.09      241.18     42.62 o
   3   6   5       92.63       90.12     46.93 o
   4   6   5        0.08       46.46     70.03 o
   5   6   5       18.22      -54.92     54.92 o
   6   6   5       66.77      143.53     72.96 o
   7   6   5     2568.37     2688.92    101.05 o
   8   6   5     1732.97     1762.30    116.98 o
   9   6   5     4521.62     4404.53    146.71 o
  10   6   5     3340.60     3416.68    155.80 o
  11   6   5     1977.32     1732.48    262.84 o
  12   6   5     1002.95     1048.21    164.30 o
  13   6   5      908.34      635.84    171.47 o
  14   6   5      347.25      334.63    238.50 o
 -15   7   5      265.94      304.86    184.40 o
 -14   7   5      180.45      337.11    142.87 o
 -13   7   5      470.89      421.68    116.16 o
 -12   7   5      688.20      747.44    105.59 o
 -11   7   5     1604.15     1563.03     97.71 o
 -10   7   5      587.01      591.25     83.54 o
  -9   7   5       20.53       14.81     66.17 o
  -8   7   5     6812.75     6857.47    156.13 o
  -7   7   5     5993.61     6029.95    126.12 o
  -6   7   5     5456.36     5595.93    118.67 o
  -5   7   5     4908.69     4913.04    102.67 o
  -4   7   5      942.91     1084.82     48.69 o
  -3   7   5      512.76      520.31     52.44 o
  -2   7   5      479.22      610.70     62.55 o
  -1   7   5     2829.43     2965.63     75.68 o
   0   7   5       56.92      -45.07     45.07 o
   1   7   5     1848.89     1897.95     56.15 o
   2   7   5     5912.27     6137.80    106.94 o
   3   7   5     2799.34     2894.29     87.90 o
   4   7   5     6802.10     6818.32    228.26 o
   5   7   5     5033.05     4910.47    123.57 o
   6   7   5     2550.55     2406.32     96.29 o
   7   7   5     1287.56     1221.09     94.89 o
   8   7   5        2.73       63.08     81.29 o
   9   7   5      333.15      341.14    113.61 o
  10   7   5      142.15      160.32    107.36 o
  11   7   5       72.79      104.64    134.19 o
  12   7   5      209.36      246.09    201.07 o
  13   7   5      571.59      108.09    224.31 o
  14   7   5     1027.80      580.45    254.71 o
 -15   8   5     1096.63      763.01    219.19 o
 -14   8   5      720.99      410.18    227.41 o
 -13   8   5      804.31      700.39    186.54 o
 -12   8   5     1642.57     1760.16    140.55 o
 -11   8   5     1466.98     1431.61    130.36 o
 -10   8   5      143.62      202.29     85.52 o
  -9   8   5       97.20       75.27     61.49 o
  -8   8   5       12.34       63.16     55.30 o
  -7   8   5     1605.50     1584.28     67.52 o
  -6   8   5     2857.48     2804.38     85.25 o
  -5   8   5     4169.26     4013.80     99.66 o
  -4   8   5     5229.03     5238.85    129.95 o
  -3   8   5     9439.42     9576.19    185.81 o
  -2   8   5    16023.24    16185.53    268.00 o
  -1   8   5    10622.60    11110.01    165.69 o
   0   8   5     2300.11     2278.06     71.73 o
   1   8   5     2690.36     2829.26     72.27 o
   2   8   5     1220.88     1292.97     62.01 o
   3   8   5      493.22      480.18     60.46 o
   4   8   5       10.81       59.07     56.37 o
   5   8   5      189.54      114.13     84.56 o
   6   8   5      173.76      214.89     77.19 o
   7   8   5      442.12      559.95     85.60 o
   8   8   5     2782.39     2904.20    153.66 o
   9   8   5     4694.18     4560.69    215.46 o
  10   8   5     1220.42     1506.75    163.06 o
  11   8   5     2417.36     2565.26    286.89 o
  12   8   5      765.29      563.02    211.58 o
  13   8   5     1538.67     1866.70    314.35 o
 -14   9   5        3.44      -58.50    183.61 o
 -13   9   5      174.47      429.87    177.22 o
 -12   9   5       19.89      103.33    110.49 o
 -11   9   5     3106.43     3253.18    156.06 o
 -10   9   5     1031.84      961.94    126.64 o
  -9   9   5     1774.07     1991.54    115.21 o
  -8   9   5       16.01      -16.10     58.74 o
  -7   9   5     3570.73     3794.50    110.15 o
  -6   9   5     1468.30     1426.63     70.31 o
  -5   9   5     3927.19     4043.52    119.72 o
  -4   9   5        1.94      -10.64     48.97 o
  -3   9   5       65.63      138.75     40.95 o
  -2   9   5      337.00      283.01     49.71 o
  -1   9   5      298.07      236.49     59.13 o
   0   9   5     1585.51     1531.22     60.81 o
   1   9   5     6227.48     6358.72    147.53 o
   2   9   5     3497.00     3463.21     80.94 o
   3   9   5     4592.56     4634.13    131.40 o
   4   9   5     2518.36     2560.01     90.75 o
   5   9   5     9799.82    10104.10    184.47 o
   6   9   5      908.89      969.51     92.67 o
   7   9   5     2922.60     3298.27    143.30 o
   8   9   5       49.46       70.32     87.55 o
   9   9   5       78.28      160.00    113.57 o
  10   9   5       18.35     -103.75    130.16 o
  11   9   5       59.67      -86.45    147.89 o
  12   9   5      573.58      309.23    248.13 o
  13   9   5      383.81      239.96    311.66 o
 -14  10   5     1088.75     1062.21    224.14 o
 -13  10   5      922.63      952.04    188.12 o
 -12  10   5     2193.33     1993.13    301.03 o
 -11  10   5      469.76      247.64    100.01 o
 -10  10   5       55.60      -78.39    134.63 o
  -9  10   5      494.49      351.66     66.94 o
  -8  10   5        0.27       21.59     70.52 o
  -7  10   5       85.74       60.35     51.17 o
  -6  10   5      979.94      820.95     69.91 o
  -5  10   5      740.20      872.26     79.14 o
  -4  10   5     2155.07     2028.92     79.68 o
  -3  10   5     4548.12     4495.23     93.82 o
  -2  10   5      815.90      851.75     62.70 o
  -1  10   5      792.83      852.51     63.87 o
   0  10   5     1859.87     1918.91     80.48 o
   1  10   5     1777.51     1597.29     78.77 o
   2  10   5      298.15      223.41     52.95 o
   3  10   5     2818.17     2917.74    104.26 o
   4  10   5        0.68       12.45     60.75 o
   5  10   5      848.87      893.13     78.16 o
   6  10   5     1244.16     1224.55     99.11 o
   7  10   5     1092.53     1134.55     97.05 o
   8  10   5     4172.09     4114.97    142.83 o
   9  10   5     1216.11     1414.81    127.66 o
  10  10   5     2247.89     2610.53    166.34 o
  11  10   5      423.73      537.06    170.22 o
  12  10   5     1955.12     2075.59    278.73 o
 -13  11   5      120.35       12.05    244.08 o
 -12  11   5      151.26      530.08    219.18 o
 -11  11   5     1657.28     1563.48    151.21 o
 -10  11   5     1789.16     1644.81    185.32 o
  -9  11   5     1123.61     1275.56    145.43 o
  -8  11   5     1537.49     1509.01     78.92 o
  -7  11   5     2896.65     2784.91    118.75 o
  -6  11   5     2895.87     2768.10    111.71 o
  -5  11   5     3846.00     3895.96    141.92 o
  -4  11   5      821.99      753.11     70.39 o
  -3  11   5      242.90      207.60     60.13 o
  -2  11   5      413.74      315.47     61.29 o
  -1  11   5     5136.98     5158.67    126.77 o
   0  11   5      733.88      812.10     67.49 o
   1  11   5     2731.94     2842.15    114.48 o
   2  11   5      240.10      341.00     74.24 o
   3  11   5     8407.51     8131.44    237.08 o
   4  11   5     3347.52     3329.71    105.78 o
   5  11   5     5669.34     5841.26    152.14 o
   6  11   5     1153.47     1068.61     85.04 o
   7  11   5     1591.66     1652.37    115.85 o
   8  11   5      217.12      221.08     92.88 o
   9  11   5      113.97      113.64    129.41 o
  10  11   5       15.82      127.84    155.16 o
  11  11   5       52.37     -342.32    342.32 o
  12  11   5      141.40      328.04    222.37 o
 -13  12   5      960.70      650.96    236.77 o
 -12  12   5     1509.19     1049.07    218.88 o
 -11  12   5      320.48      120.31    179.70 o
 -10  12   5      681.60      634.55    148.12 o
  -9  12   5        0.24       68.68     88.19 o
  -8  12   5        7.55       29.67     96.35 o
  -7  12   5      745.44      638.90     92.85 o
  -6  12   5      932.30      925.48     75.83 o
  -5  12   5       44.29       47.45     75.51 o
  -4  12   5     5679.12     5950.48    135.49 o
  -3  12   5      843.19      765.62     82.52 o
  -2  12   5     9325.02     9597.31    189.72 o
  -1  12   5     2977.83     3231.83    107.48 o
   0  12   5     3809.16     3911.32    136.92 o
   1  12   5      319.00      361.27     51.21 o
   2  12   5     2261.03     2366.89    120.71 o
   3  12   5      422.71      475.52     73.53 o
   4  12   5      224.73      206.81    103.85 o
   5  12   5      139.86      107.61     86.81 o
   6  12   5      446.71      403.83     99.68 o
   7  12   5       59.24      220.79    104.80 o
   8  12   5     2239.95     2289.59    150.07 o
   9  12   5      519.77      573.04    132.60 o
  10  12   5     2700.92     2541.72    457.13 o
  11  12   5       25.15     -153.18    224.13 o
 -12  13   5      117.51       63.38    288.19 o
 -11  13   5     1105.28      854.01    304.84 o
 -10  13   5       84.11      260.65    180.20 o
  -9  13   5     3833.50     4168.11    259.91 o
  -8  13   5      183.12      -77.54    138.81 o
  -7  13   5     2092.93     2216.04    169.00 o
  -6  13   5     1050.12      970.29    102.16 o
  -5  13   5     1435.38     1606.07    103.87 o
  -4  13   5        2.35      -81.06     94.28 o
  -3  13   5      794.46      623.01     74.79 o
  -2  13   5      919.76      853.99     91.48 o
  -1  13   5       45.11      -45.44     68.82 o
   0  13   5      156.13       64.96     81.88 o
   1  13   5     1607.73     1679.20    130.75 o
   2  13   5        7.67       14.86     75.71 o
   3  13   5     5632.31     5451.98    172.67 o
   4  13   5      665.08      662.67    104.53 o
   5  13   5     2973.21     3002.64    127.76 o
   6  13   5      606.60      379.79    104.70 o
   7  13   5      783.88     1142.69    137.46 o
   8  13   5        8.87       82.44    148.36 o
   9  13   5      102.98      -90.79    236.90 o
  10  13   5       57.00      255.61    183.60 o
 -11  14   5       11.18       87.20    227.98 o
 -10  14   5     1151.79      973.98    248.53 o
  -9  14   5      111.45      -96.43    192.97 o
  -8  14   5       11.75     -183.51    183.51 o
  -7  14   5       57.64      271.13    131.86 o
  -6  14   5     1379.36     1505.32    115.77 o
  -5  14   5        0.75       77.64    102.52 o
  -4  14   5     5991.74     5975.61    218.31 o
  -3  14   5      338.86      462.09     82.02 o
  -2  14   5     7212.68     7425.28    177.67 o
  -1  14   5       61.22      152.80     90.60 o
   0  14   5     2344.66     2277.97    130.06 o
   1  14   5        0.90       47.31     94.77 o
   2  14   5     2745.99     2751.12    117.93 o
   3  14   5      184.82      151.68    105.85 o
   4  14   5       32.33      -21.23    128.63 o
   5  14   5      188.10      301.83    117.47 o
   6  14   5      446.74      368.33    115.80 o
   7  14   5      192.39       13.99    141.76 o
   8  14   5     1578.21     2008.99    252.71 o
   9  14   5      158.16      328.36    180.38 o
 -10  15   5        0.09       66.58    208.86 o
  -9  15   5     2482.40     2599.56    282.29 o
  -8  15   5       14.01      194.27    216.11 o
  -7  15   5     1898.71     1991.78    246.25 o
  -6  15   5       59.82     -160.52    160.52 o
  -5  15   5      335.26      648.11    133.34 o
  -4  15   5      118.74       19.54    102.91 o
  -3  15   5      564.36      290.60     92.62 o
  -2  15   5        9.53      108.01     97.25 o
  -1  15   5      908.12      829.20    100.76 o
   0  15   5       27.53       -9.05    107.99 o
   1  15   5     1355.98     1363.79    136.47 o
   2  15   5       21.65      -77.36    181.66 o
   3  15   5     4019.11     4215.69    265.74 o
   4  15   5        1.05      -93.62    171.35 o
   5  15   5     1514.52     1698.50    239.84 o
   6  15   5       99.54      -96.07    210.63 o
   7  15   5     1826.60     1550.14    246.69 o
   8  15   5        3.22      184.71    235.54 o
  -8  16   5        0.21      -45.53    209.98 o
  -7  16   5       29.98     -221.73    221.73 o
  -6  16   5      693.52      662.17    195.48 o
  -5  16   5       29.84       52.65    171.95 o
  -4  16   5     2146.19     2358.94    196.22 o
  -3  16   5        9.75      -54.07    169.16 o
  -2  16   5     2214.39     2092.81    153.24 o
  -1  16   5       45.96     -116.92    150.16 o
   0  16   5     4669.78     4474.16    249.35 o
   1  16   5        2.19     -189.34    239.01 o
   2  16   5      756.17      449.84    166.68 o
   3  16   5       65.77      -73.80    183.68 o
   4  16   5       11.20       28.77    352.00 o
   5  16   5        3.23     -241.28    241.28 o
   6  16   5      423.42      233.67    227.62 o
  -6  17   5       36.87      -71.19    238.80 o
  -5  17   5      263.10      345.34    357.47 o
  -4  17   5       58.19     -251.96    251.96 o
  -3  17   5        1.64      203.12    209.56 o
  -2  17   5       88.45       25.47    212.71 o
  -1  17   5      645.16      695.55    231.03 o
   0  17   5      129.81      166.69    204.10 o
   1  17   5     1261.10     1898.91    502.09 o
   2  17   5       58.26      -56.30    229.05 o
   3  17   5     2887.77     2538.24    319.65 o
   4  17   5       69.80      -30.24    225.74 o
   5  17   5     1393.11     1404.86    473.17 o
  -3  18   5      348.03      325.29    209.35 o
  -2  18   5     1282.95     1170.99    296.12 o
  -1  18   5       41.11        9.74    356.92 o
   0  18   5     1545.37     1296.33    479.93 o
   1  18   5       49.32       97.43    347.16 o
 -16   0   6     2513.09     2717.53    295.12 o
 -14   0   6     2225.50     2350.15    174.40 o
 -12   0   6      593.72      593.94    123.72 o
 -10   0   6      235.11      285.79     76.59 o
  -8   0   6     4479.99     4617.16    117.73 o
  -6   0   6     5643.07     5304.46    151.13 o
  -4   0   6    66782.11    66187.59   1043.54 o
  -2   0   6     4544.05     4136.97     77.46 o
   0   0   6     6439.39     6655.70    127.83 o
   2   0   6      580.53      617.76     75.19 o
   4   0   6      930.40      972.71     85.34 o
   6   0   6    13881.40    14734.20    395.35 o
   8   0   6     8104.76     8103.36    483.25 o
  10   0   6     9037.04     8999.28    346.73 o
  12   0   6      641.92      380.15    198.23 o
  14   0   6      284.86      466.43    268.17 o
 -16   1   6       17.66      -66.28    176.40 o
 -15   1   6      566.67      733.30    121.87 o
 -14   1   6      320.75      246.95    113.85 o
 -13   1   6     3855.69     4096.42    150.72 o
 -12   1   6      141.70      163.98     60.39 o
 -11   1   6     5283.48     5257.83    110.35 o
 -10   1   6       89.68       41.29     57.05 o
  -9   1   6     5897.51     6162.12    100.42 o
  -8   1   6      578.66      602.36     44.86 o
  -7   1   6      473.49      381.29     37.74 o
  -6   1   6      341.18      312.68     35.73 o
  -5   1   6        1.64        7.17     26.81 o
  -4   1   6     1984.29     2182.65     62.00 o
  -3   1   6    14594.67    15113.88    245.44 o
  -2   1   6      767.40      807.35     34.82 o
  -1   1   6     7693.38     7579.36     95.22 o
   0   1   6      192.26      188.22     38.89 o
   1   1   6    10195.55     9512.27    122.05 o
   2   1   6       76.51      116.16     41.97 o
   3   1   6    16846.70    16639.98    246.78 o
   4   1   6      750.48      639.01     57.21 o
   5   1   6     1775.61     1693.21     76.26 o
   6   1   6      388.34      547.94     67.65 o
   7   1   6      283.84      171.89     98.38 o
   8   1   6      644.24      486.06     89.40 o
   9   1   6     1790.04     1696.16    116.27 o
  10   1   6        9.11       20.70     87.81 o
  11   1   6     3883.10     3763.07    170.35 o
  12   1   6        3.55      -45.98    232.72 o
  13   1   6     1658.73     2025.29    179.14 o
  14   1   6       36.05      -29.62    255.46 o
 -16   2   6     2405.82     2342.94    202.96 o
 -15   2   6        6.92      192.03    158.86 o
 -14   2   6     1927.16     2143.23    109.55 o
 -13   2   6      342.18      434.84     85.44 o
 -12   2   6      532.49      622.26     71.11 o
 -11   2   6       61.25      108.96     60.45 o
 -10   2   6     1445.20     1360.34     68.53 o
  -9   2   6     2745.03     2740.73     70.13 o
  -8   2   6     2175.60     2204.68     55.02 o
  -7   2   6     1745.79     1858.35     57.97 o
  -6   2   6    11735.06    11613.07    148.97 o
  -5   2   6       33.07       23.05     31.05 o
  -4   2   6    29354.11    28970.90    337.42 o
  -3   2   6      686.37      726.00     40.40 o
  -2   2   6     8323.11     7741.91    128.61 o
  -1   2   6      683.12      700.63     40.61 o
   0   2   6     1076.62     1127.13     60.04 o
   1   2   6      483.41      559.39     39.66 o
   2   2   6     3876.70     3772.38     77.28 o
   3   2   6      166.78      216.59     46.50 o
   4   2   6     6441.02     6417.24    130.69 o
   5   2   6     1885.49     1958.35     92.21 o
   6   2   6    15457.58    15978.13    267.71 o
   7   2   6      628.34      571.88     77.73 o
   8   2   6     5751.97     5603.04    155.97 o
   9   2   6     3571.24     3379.96    129.47 o
  10   2   6     6278.24     6466.09    171.37 o
  11   2   6        0.20       39.57    129.34 o
  12   2   6      408.24      182.47    125.68 o
  13   2   6       53.88      233.47    256.03 o
  14   2   6        1.37     -190.98    190.98 o
 -16   3   6      229.97       79.85    171.66 o
 -15   3   6      117.19       63.03    119.97 o
 -14   3   6       46.71       16.93     94.12 o
 -13   3   6     1968.78     1850.63    109.00 o
 -12   3   6       90.42       27.79     70.73 o
 -11   3   6     2384.77     2520.97     97.12 o
 -10   3   6      249.90      342.17     54.61 o
  -9   3   6     4978.82     5044.88    101.36 o
  -8   3   6     1581.40     1605.62     51.70 o
  -7   3   6     1012.18      965.69     44.32 o
  -6   3   6        6.91      -13.99     39.91 o
  -5   3   6      149.88      117.80     24.04 o
  -4   3   6     3648.19     4091.97    121.69 o
  -3   3   6     1300.32     1278.05     61.38 o
  -2   3   6      514.63      465.00     34.38 o
  -1   3   6    14902.08    14308.38    273.50 o
   0   3   6     5130.69     5375.99     85.55 o
   1   3   6    23579.56    24116.24    388.66 o
   2   3   6        3.16       65.15     47.33 o
   3   3   6    10458.84    10103.40    199.67 o
   4   3   6     4002.48     4019.67     91.46 o
   5   3   6     7721.74     7879.92    141.85 o
   6   3   6      722.99      682.88     84.26 o
   7   3   6      222.97      334.82     99.37 o
   8   3   6      213.48      211.02     96.84 o
   9   3   6     2322.89     2352.07    120.74 o
  10   3   6       70.36       71.67    113.04 o
  11   3   6     2719.22     2774.73    157.99 o
  12   3   6      102.11      408.92    147.85 o
  13   3   6     1667.08     1721.46    168.28 o
  14   3   6      166.04      260.56    197.77 o
 -16   4   6     2012.97     1651.29    227.41 o
 -15   4   6      129.99      -91.19    126.17 o
 -14   4   6     1515.97     1655.26    229.62 o
 -13   4   6      766.50      708.77     87.66 o
 -12   4   6      587.07      557.48     76.73 o
 -11   4   6       54.88       19.89     56.46 o
 -10   4   6      109.53      228.79     54.55 o
  -9   4   6      423.35      408.19     49.30 o
  -8   4   6     1479.91     1612.86     73.16 o
  -7   4   6     1727.68     1685.75     66.59 o
  -6   4   6    12737.49    12550.16    424.12 o
  -5   4   6      116.83       21.65     42.01 o
  -4   4   6    12789.13    12383.95    174.81 o
  -3   4   6    14637.17    15244.13    217.05 o
  -2   4   6     1303.66     1181.81     49.96 o
  -1   4   6      668.02      749.50     58.15 o
   0   4   6        1.90        5.34     32.64 o
   1   4   6     1160.58     1251.76     59.24 o
   2   4   6     3241.45     3292.18     84.89 o
   3   4   6      372.40      410.59     70.19 o
   4   4   6     1391.23     1410.49     66.79 o
   5   4   6     2691.66     2645.14     97.24 o
   6   4   6    13482.93    14259.83    270.86 o
   7   4   6     2920.36     2721.74    112.71 o
   8   4   6     5905.98     5897.41    158.41 o
   9   4   6     4111.76     3961.92    142.69 o
  10   4   6     1839.62     1769.03    156.20 o
  11   4   6       87.20      261.62    191.72 o
  12   4   6      681.27      789.40    226.44 o
  13   4   6       55.92      202.04    169.76 o
  14   4   6       31.02      -51.41    198.30 o
 -16   5   6       39.93      209.01    279.48 o
 -15   5   6      653.09      760.17    213.88 o
 -14   5   6      123.11      157.67    105.60 o
 -13   5   6     2165.52     2271.57    239.55 o
 -12   5   6      930.47      746.48     82.62 o
 -11   5   6     6599.41     6882.79    193.25 o
 -10   5   6      154.47      243.14     72.47 o
  -9   5   6     2261.51     2146.54     92.98 o
  -8   5   6       50.25      -43.57     45.74 o
  -7   5   6     2408.15     2303.41     70.80 o
  -6   5   6        0.84      -12.04     33.05 o
  -5   5   6      694.07      762.96     45.81 o
  -4   5   6     1420.80     1526.70     72.17 o
  -3   5   6        7.38      -39.34     39.75 o
  -2   5   6      841.88      758.32     70.63 o
  -1   5   6    10576.72    10435.64    182.29 o
   0   5   6      380.28      365.92     34.74 o
   1   5   6     8480.88     8029.40    139.03 o
   2   5   6     1943.60     1867.26     69.43 o
   3   5   6     4361.64     4444.04     97.90 o
   4   5   6     2303.00     2286.81     79.01 o
   5   5   6     2730.31     2851.00     94.67 o
   6   5   6      387.88      291.15     75.32 o
   7   5   6      157.88       77.06     87.09 o
   8   5   6     1360.44     1432.80    111.44 o
   9   5   6      708.88      534.59    100.92 o
  10   5   6      882.96      941.44    143.67 o
  11   5   6     2485.38     2437.02    224.51 o
  12   5   6      153.19      120.82    166.13 o
  13   5   6     1549.26     1324.44    178.81 o
  14   5   6      228.05      275.48    355.42 o
 -16   6   6     1837.06     2191.35    307.20 o
 -15   6   6      193.84      535.50    218.58 o
 -14   6   6      678.97      652.76    167.82 o
 -13   6   6      203.56       87.83    106.10 o
 -12   6   6        8.48       83.88     84.83 o
 -11   6   6      197.33      254.99     75.00 o
 -10   6   6      287.64      149.98     91.47 o
  -9   6   6        1.46      -40.37     59.58 o
  -8   6   6      913.39      933.59     56.11 o
  -7   6   6     5661.72     5796.82     96.40 o
  -6   6   6    13446.46    13199.25    384.80 o
  -5   6   6     3599.96     3216.40    123.35 o
  -4   6   6     4039.76     4022.47     79.18 o
  -3   6   6     3531.39     3626.94     89.52 o
  -2   6   6    12845.65    12628.06    298.11 o
  -1   6   6     6778.54     6637.71    246.02 o
   0   6   6      551.20      506.53     36.13 o
   1   6   6     1033.87     1101.82     49.52 o
   2   6   6      157.88      171.13     78.10 o
   3   6   6      295.81      339.99     56.80 o
   4   6   6      340.49      233.41     58.67 o
   5   6   6     1659.54     1694.59     80.84 o
   6   6   6     9888.85    10028.46    177.91 o
   7   6   6       40.62       99.29     80.67 o
   8   6   6     4356.67     4272.41    146.18 o
   9   6   6     3454.22     3371.80    136.11 o
  10   6   6      627.16      785.94    128.74 o
  11   6   6      691.76      607.43    140.59 o
  12   6   6      360.88       59.08    150.33 o
  13   6   6      206.46      116.50    154.68 o
 -15   7   6      371.75      147.38    227.00 o
 -14   7   6      538.63      499.30    201.68 o
 -13   7   6     1037.32      968.93    134.05 o
 -12   7   6     2555.26     2466.86    166.73 o
 -11   7   6     4864.46     4815.47    141.28 o
 -10   7   6     1151.31     1323.61    101.40 o
  -9   7   6     2576.33     2501.40     73.66 o
  -8   7   6      418.31      500.67     50.18 o
  -7   7   6     1665.03     1646.29     63.23 o
  -6   7   6      128.87      112.15     46.06 o
  -5   7   6        1.56      -23.08     45.42 o
  -4   7   6      286.58      278.11     38.58 o
  -3   7   6     1399.72     1373.79     64.43 o
  -2   7   6       90.59       92.00     60.19 o
  -1   7   6     5330.35     5586.51    100.51 o
   0   7   6     3144.98     3077.76     86.06 o
   1   7   6     8752.96     9058.23    171.17 o
   2   7   6     2235.20     2193.35     77.70 o
   3   7   6     4345.43     4397.95    112.99 o
   4   7   6     3371.44     3592.49    139.98 o
   5   7   6     2402.68     2524.91     90.11 o
   6   7   6      942.32      884.62     97.90 o
   7   7   6        2.55       93.57     96.35 o
   8   7   6     1449.58     1593.75    137.73 o
   9   7   6     1289.72     1313.76    145.68 o
  10   7   6      556.19      509.72    150.49 o
  11   7   6     1321.94     1347.58    189.77 o
  12   7   6     1180.79     1045.49    190.11 o
  13   7   6     1485.92     2767.26    862.54 o
 -15   8   6     1162.92     1009.17    274.25 o
 -14   8   6      134.22      214.24    183.59 o
 -13   8   6      303.96      221.47    153.98 o
 -12   8   6      406.54      414.36    119.15 o
 -11   8   6        2.34       92.67     96.73 o
 -10   8   6      467.23      360.39     77.39 o
  -9   8   6       45.11       49.38     48.58 o
  -8   8   6      208.33      185.67     52.98 o
  -7   8   6     2667.47     2656.63    113.97 o
  -6   8   6     5508.29     5409.84    110.80 o
  -5   8   6     8714.76     8928.99    137.66 o
  -4   8   6     3412.11     3311.01    126.08 o
  -3   8   6     6664.76     6602.63    114.31 o
  -2   8   6     1943.90     1932.50     75.27 o
  -1   8   6        4.04       30.79     48.74 o
   0   8   6      383.82      470.35     44.39 o
   1   8   6       33.05      -29.91     55.19 o
   2   8   6      140.98      118.08     94.07 o
   3   8   6      559.71      511.44     59.74 o
   4   8   6     4263.00     4350.10    117.37 o
   5   8   6      615.19      509.58     84.49 o
   6   8   6     1898.60     1829.57    110.73 o
   7   8   6     4729.29     4682.77    135.96 o
   8   8   6     3927.21     3906.16    175.03 o
   9   8   6     1770.99     1836.80    147.32 o
  10   8   6     1176.50     1407.95    203.94 o
  11   8   6      472.20     -188.49    189.94 o
  12   8   6       95.09      385.95    323.22 o
  13   8   6      178.98       42.22    247.96 o
 -14   9   6      534.93      571.86    183.48 o
 -13   9   6      365.41       63.72    171.63 o
 -12   9   6     1289.00     1383.36    158.42 o
 -11   9   6     2168.74     2183.82    155.20 o
 -10   9   6     2655.38     2874.08    158.84 o
  -9   9   6      498.19      574.40     72.67 o
  -8   9   6      119.78      210.28     65.61 o
  -7   9   6     3415.09     3300.08    103.97 o
  -6   9   6      524.25      525.58     50.75 o
  -5   9   6       91.64      101.30     54.63 o
  -4   9   6     1122.46     1204.04     76.49 o
  -3   9   6     1333.48     1391.38     63.20 o
  -2   9   6      859.58      860.62     60.66 o
  -1   9   6     8239.16     8366.97    156.46 o
   0   9   6     8674.05     9266.46    240.62 o
   1   9   6     5397.24     5545.73    142.10 o
   2   9   6     8019.75     8433.08    177.35 o
   3   9   6     4951.33     5097.81    118.39 o
   4   9   6     1629.74     1739.60    107.61 o
   5   9   6     2483.96     2252.61    104.04 o
   6   9   6        9.69      -32.33    119.34 o
   7   9   6        0.49       20.07     88.48 o
   8   9   6      424.21      281.98    105.15 o
   9   9   6      392.28      406.32    156.88 o
  10   9   6      410.24      348.38    226.66 o
  11   9   6      757.53      534.00    180.72 o
  12   9   6     1474.34     1284.50    262.33 o
 -14  10   6      290.98      421.95    228.88 o
 -13  10   6      386.98      810.54    248.57 o
 -12  10   6      247.38       -3.24    183.27 o
 -11  10   6       12.25      258.83    146.37 o
 -10  10   6      812.33      701.68     97.02 o
  -9  10   6      904.48      949.55     78.82 o
  -8  10   6      814.54      726.03     79.19 o
  -7  10   6     2152.45     2038.83    101.12 o
  -6  10   6      621.89      591.05     55.24 o
  -5  10   6     5071.90     5072.09    123.16 o
  -4  10   6     2075.32     1924.76     67.45 o
  -3  10   6     3280.83     3383.33    125.52 o
  -2  10   6      809.46      863.32     58.03 o
  -1  10   6     2255.91     2169.19     92.20 o
   0  10   6      104.61       -2.62     62.57 o
   1  10   6        2.27       -4.54     54.05 o
   2  10   6      198.60      169.05     66.06 o
   3  10   6     2188.83     2094.28    105.36 o
   4  10   6     2367.89     2288.85     91.21 o
   5  10   6     5361.11     5033.08    152.74 o
   6  10   6      764.03      633.19     82.69 o
   7  10   6     6678.45     6767.60    188.44 o
   8  10   6     1377.06     1360.90    134.25 o
   9  10   6     3155.53     2994.51    183.26 o
  10  10   6      278.95      346.49    182.35 o
  11  10   6     1024.81      924.73    191.93 o
  12  10   6        4.51      158.16    336.86 o
 -13  11   6      365.07       33.16    238.42 o
 -12  11   6     1753.60     1858.61    210.07 o
 -11  11   6      895.45      971.18    171.49 o
 -10  11   6     2766.56     2752.07    122.79 o
  -9  11   6      158.10      143.44     76.33 o
  -8  11   6     1172.62     1119.20     65.42 o
  -7  11   6     1738.85     1722.95     95.08 o
  -6  11   6     1606.03     1500.40     97.85 o
  -5  11   6      415.71      426.07     79.23 o
  -4  11   6      803.21      790.77     58.23 o
  -3  11   6     1928.88     1799.92     66.39 o
  -2  11   6     7603.89     7758.18    165.86 o
  -1  11   6      198.93      183.85     66.43 o
   0  11   6     2842.40     2844.05     96.99 o
   1  11   6      298.42      284.30     63.36 o
   2  11   6     6341.65     5984.61    147.79 o
   3  11   6     1427.91     1425.79     81.31 o
   4  11   6     2111.55     2207.86    108.74 o
   5  11   6      279.09      367.88     85.27 o
   6  11   6     1361.57     1336.56    114.64 o
   7  11   6        1.74      -90.68     98.70 o
   8  11   6      259.41       87.83    127.71 o
   9  11   6       50.46      169.75    140.38 o
  10  11   6      428.94      527.30    169.34 o
  11  11   6      232.73      125.55    204.43 o
 -12  12   6       53.60       95.36    204.66 o
 -11  12   6       50.33      230.33    205.86 o
 -10  12   6      129.77      105.93    157.08 o
  -9  12   6     1122.51     1000.37    121.20 o
  -8  12   6      266.90      237.84     91.10 o
  -7  12   6      775.79      917.59     71.93 o
  -6  12   6      395.18      406.11     84.20 o
  -5  12   6     4422.87     4481.99    134.78 o
  -4  12   6       10.13      -72.33     72.33 o
  -3  12   6     2229.90     2278.81     82.89 o
  -2  12   6     1325.18     1196.54     89.04 o
  -1  12   6      241.09      292.92     83.34 o
   0  12   6       20.74      -75.37     94.08 o
   1  12   6        9.27       76.39     76.39 o
   2  12   6       20.05       16.05     82.77 o
   3  12   6     1488.49     1598.91     91.33 o
   4  12   6      474.87      342.66     95.36 o
   5  12   6     1797.44     1788.71    102.95 o
   6  12   6      125.91       47.86    119.20 o
   7  12   6     2605.28     2486.19    148.77 o
   8  12   6      338.74      315.09    159.84 o
   9  12   6     2266.89     2046.35    189.06 o
  10  12   6       13.43     -165.07    165.07 o
 -11  13   6      275.61      285.94    192.48 o
 -10  13   6     3237.75     2831.40    243.52 o
  -9  13   6      253.53       22.07    151.18 o
  -8  13   6     1211.66     1191.41    131.69 o
  -7  13   6     1011.92      876.50    130.85 o
  -6  13   6      119.48      -90.33     90.33 o
  -5  13   6      406.02      261.38     99.75 o
  -4  13   6       17.83      -74.08     74.08 o
  -3  13   6      770.98      751.60     85.80 o
  -2  13   6      182.53      186.25     74.63 o
  -1  13   6      383.98      311.74     80.84 o
   0  13   6     4442.79     4341.56    134.95 o
   1  13   6      118.87       85.03     79.05 o
   2  13   6     4956.27     4910.55    154.77 o
   3  13   6      333.60      265.85    118.61 o
   4  13   6     3716.53     3782.14    163.54 o
   5  13   6     1063.52      974.04    115.67 o
   6  13   6       75.60      -61.74    104.80 o
   7  13   6       16.45       99.92    146.59 o
   8  13   6       77.86       61.37    144.59 o
   9  13   6        2.70      229.90    184.09 o
 -10  14   6       23.05      -32.85    179.76 o
  -9  14   6      517.58      251.09    273.72 o
  -8  14   6      180.14      205.22    152.22 o
  -7  14   6     1339.61     1547.24    171.23 o
  -6  14   6        2.31       85.29    135.70 o
  -5  14   6     4197.65     4480.62    171.51 o
  -4  14   6       42.88      107.42     86.60 o
  -3  14   6     4008.65     4291.95    204.39 o
  -2  14   6       20.03      -53.29     93.49 o
  -1  14   6      594.95      476.80    112.87 o
   0  14   6        0.04      -18.12    135.79 o
   1  14   6       20.42     -126.28    126.28 o
   2  14   6      231.21       68.80     93.85 o
   3  14   6      451.10      247.72    138.80 o
   4  14   6      456.83      302.58    212.89 o
   5  14   6     1063.04     1112.54    118.49 o
   6  14   6      285.79      252.81    163.42 o
   7  14   6     1770.21     1758.92    195.18 o
   8  14   6       41.41      -37.06    208.42 o
  -9  15   6       11.48      333.66    281.95 o
  -8  15   6     1442.46     1186.53    387.01 o
  -7  15   6       25.93       77.58    237.10 o
  -6  15   6      110.70      292.26    163.28 o
  -5  15   6        6.98      -21.58    151.34 o
  -4  15   6      145.29       21.51    127.25 o
  -3  15   6        5.90       39.10     98.53 o
  -2  15   6     2318.56     2369.43    141.61 o
  -1  15   6      247.94      280.15    145.52 o
   0  15   6     3059.16     2830.49    208.91 o
   1  15   6      174.01      193.12    188.24 o
   2  15   6     2658.60     3080.10    290.49 o
   3  15   6        0.42      134.76    221.21 o
   4  15   6     2489.86     2540.41    205.14 o
   5  15   6      243.51      554.58    281.38 o
   6  15   6      401.77      264.60    211.52 o
   7  15   6       48.44       53.40    246.76 o
  -8  16   6       51.47     -354.51    354.51 o
  -7  16   6     1548.56     1623.92    250.41 o
  -6  16   6       39.94      189.27    373.88 o
  -5  16   6     1965.15     2132.84    444.50 o
  -4  16   6       33.90      -86.99    165.09 o
  -3  16   6      885.39      797.88    197.31 o
  -2  16   6       81.81      194.77    189.23 o
  -1  16   6     1744.67     2027.10    249.73 o
   0  16   6       16.25      -73.70    173.39 o
   1  16   6      409.99      308.13    187.73 o
   2  16   6       11.68     -153.74    316.58 o
   3  16   6      501.09      536.01    307.40 o
   4  16   6      164.63      291.72    241.43 o
   5  16   6     2476.84     2260.84    350.34 o
   6  16   6       23.52      -14.22    269.72 o
  -6  17   6       80.99      -32.06    325.09 o
  -5  17   6        7.32      130.43    274.32 o
  -4  17   6       57.47      268.64    521.55 o
  -3  17   6      142.89       54.00    292.86 o
  -2  17   6     1431.32     1476.83    246.78 o
  -1  17   6        8.22       15.57    264.39 o
   0  17   6     3557.05     5080.23    629.76 o
   1  17   6       42.89      -87.39    355.88 o
   2  17   6     2146.73     2431.93    298.40 o
   3  17   6      433.34      616.62    414.15 o
   4  17   6     1682.65     1094.34    386.70 o
 -15   0   7      667.58      806.37    256.58 o
 -13   0   7      541.74      531.75    139.83 o
 -11   0   7     1724.37     1985.61    103.97 o
  -9   0   7     4117.95     4372.73    158.26 o
  -7   0   7     7915.47     8131.07    190.84 o
  -5   0   7    27215.19    27061.68    417.91 o
  -3   0   7     4386.10     4600.02    159.23 o
  -1   0   7       13.75       17.20     49.13 o
   1   0   7     3492.42     3295.30    124.06 o
   3   0   7     4032.48     3614.74    117.09 o
   5   0   7     9549.20     9621.40    234.63 o
   7   0   7      207.64      255.58    100.70 o
   9   0   7      142.03      233.46    154.01 o
  11   0   7      498.78      369.73    227.02 o
  13   0   7     1315.40     1087.53    280.66 o
 -16   1   7      678.88      663.82    161.58 o
 -15   1   7       30.40        2.15    115.74 o
 -14   1   7     3888.13     3951.94    170.74 o
 -13   1   7      604.39      551.80     78.41 o
 -12   1   7     6574.46     7211.63    156.08 o
 -11   1   7        9.50      -63.42     63.42 o
 -10   1   7     3527.26     3728.75    132.16 o
  -9   1   7       27.32        4.82     46.40 o
  -8   1   7       28.60       11.49     37.74 o
  -7   1   7     2286.02     2474.15     85.77 o
  -6   1   7     5878.36     6101.13     87.66 o
  -5   1   7      844.96      894.52     37.17 o
  -4   1   7    10296.63    10062.23    149.15 o
  -3   1   7     5950.97     6307.89     93.33 o
  -2   1   7    15674.49    14666.76    589.10 o
  -1   1   7      105.49      233.27     31.33 o
   0   1   7    13768.11    13516.37    196.77 o
   1   1   7       12.64      -30.36     38.21 o
   2   1   7    14222.93    14498.68    203.29 o
   3   1   7      337.39      316.07     53.51 o
   4   1   7        5.26      -55.73     55.73 o
   5   1   7      331.52      231.38     68.65 o
   6   1   7      856.58      737.33     76.78 o
   7   1   7      728.58      712.42     84.96 o
   8   1   7     3194.26     3305.55    169.64 o
   9   1   7      175.11      -74.84    110.68 o
  10   1   7    11963.28    12604.58    304.94 o
  11   1   7       15.32     -124.74    124.74 o
  12   1   7     1636.45     1892.79    176.19 o
  13   1   7       68.38       99.02    170.40 o
  14   1   7     1129.81      903.85    368.04 o
 -16   2   7       29.52      160.93    186.01 o
 -15   2   7      463.67      633.96    134.72 o
 -14   2   7       12.98      -98.63    106.75 o
 -13   2   7      354.81      490.03     97.53 o
 -12   2   7       14.36       67.99     64.26 o
 -11   2   7      837.38      836.01     61.29 o
 -10   2   7      319.95      339.92     43.10 o
  -9   2   7     2139.93     2080.82     69.30 o
  -8   2   7     1265.00     1350.64     66.87 o
  -7   2   7     7011.95     7023.03    108.57 o
  -6   2   7      552.03      515.88     41.00 o
  -5   2   7     7433.38     7048.88    155.15 o
  -4   2   7        2.59      -28.83     29.07 o
  -3   2   7      795.96      831.97     45.93 o
  -2   2   7      522.68      692.38     67.04 o
  -1   2   7      624.13      590.07     49.84 o
   0   2   7       93.20      127.41     31.30 o
   1   2   7     4224.90     3961.38     70.56 o
   2   2   7      184.55      194.41     42.74 o
   3   2   7     9935.24     9387.38    140.53 o
   4   2   7      244.96      271.09     62.26 o
   5   2   7     6608.86     6943.38    133.63 o
   6   2   7      151.67      192.20     89.90 o
   7   2   7     2653.24     2641.26    126.49 o
   8   2   7      576.34      466.89     94.63 o
   9   2   7     1040.94     1048.47    154.63 o
  10   2   7       45.60       -8.62    127.71 o
  11   2   7       14.58     -126.66    126.66 o
  12   2   7       24.84      -10.84    134.09 o
  13   2   7      727.25      758.08    183.09 o
  14   2   7        8.72     -145.83    217.23 o
 -16   3   7     1145.48     1237.57    174.27 o
 -15   3   7        3.04      -83.87    138.06 o
 -14   3   7     4199.02     4283.20    181.22 o
 -13   3   7     1656.78     1556.43    108.10 o
 -12   3   7     2311.67     2362.29     89.12 o
 -11   3   7     2188.30     2248.97     95.30 o
 -10   3   7     1587.87     1778.00     84.14 o
  -9   3   7       48.80       45.17     37.66 o
  -8   3   7        5.15       32.74     40.28 o
  -7   3   7      210.35      303.82     38.75 o
  -6   3   7     1010.29      854.07     45.15 o
  -5   3   7      228.73      261.04     25.96 o
  -4   3   7     3618.46     3148.60     87.85 o
  -3   3   7       32.63       56.14     34.75 o
  -2   3   7    20245.53    19792.70    351.12 o
  -1   3   7      114.08       57.52     35.41 o
   0   3   7    10489.30    10457.87    141.87 o
   1   3   7      324.37      294.76     53.64 o
   2   3   7     3298.09     3189.79     80.68 o
   3   3   7        0.35      -43.34     45.55 o
   4   3   7      390.62      391.29     58.85 o
   5   3   7       33.18       20.29     84.66 o
   6   3   7     4055.03     3867.44    140.18 o
   7   3   7       56.23       71.71    104.35 o
   8   3   7     6978.23     7117.87    208.82 o
   9   3   7      883.25      681.39     95.83 o
  10   3   7     6400.60     6940.33    213.15 o
  11   3   7      282.90      223.14    120.63 o
  12   3   7     2244.89     2215.22    177.95 o
  13   3   7       40.72      -34.74    198.73 o
  14   3   7      647.33      146.39    231.05 o
 -16   4   7        0.33      189.55    228.69 o
 -15   4   7      322.82       -3.38    175.09 o
 -14   4   7        0.28     -113.71    113.71 o
 -13   4   7      110.47       67.30     80.13 o
 -12   4   7      934.89      839.53     87.84 o
 -11   4   7     4020.19     4047.76    124.72 o
 -10   4   7       58.35       77.89     60.61 o
  -9   4   7     7680.88     8127.59    186.86 o
  -8   4   7      556.58      596.14     48.54 o
  -7   4   7     4998.37     5152.69     98.11 o
  -6   4   7      226.65      196.37     49.69 o
  -5   4   7     6640.73     6605.98    109.70 o
  -4   4   7     1925.20     1766.54     81.48 o
  -3   4   7       27.53       35.83     40.18 o
  -2   4   7     1632.18     1700.59     60.16 o
  -1   4   7     2392.07     2299.70     75.77 o
   0   4   7     2282.80     2518.08     60.33 o
   1   4   7    13395.18    13670.27    266.98 o
   2   4   7      568.64      493.37     52.12 o
   3   4   7     5499.90     5742.91    115.40 o
   4   4   7     1922.12     1926.36     89.77 o
   5   4   7    10653.97    11070.62    214.34 o
   6   4   7     3609.57     3540.83    117.88 o
   7   4   7    12435.18    12811.50    371.06 o
   8   4   7       56.62      111.53    115.82 o
   9   4   7      920.97      953.23    107.75 o
  10   4   7       10.23      -21.01    116.45 o
  11   4   7        0.77       79.34    158.42 o
  12   4   7       17.08        7.45    198.00 o
  13   4   7      814.72     1134.57    218.66 o
 -16   5   7     1280.91     1240.67    199.03 o
 -15   5   7      267.10      223.69    197.75 o
 -14   5   7     2820.94     3398.46    175.19 o
 -13   5   7     1125.17     1099.39    116.15 o
 -12   5   7     1993.84     2118.06    112.04 o
 -11   5   7      273.65      253.81     91.69 o
 -10   5   7     3604.83     3606.90    112.02 o
  -9   5   7      278.93      356.49     57.69 o
  -8   5   7      877.16      900.96     64.35 o
  -7   5   7      592.70      614.92     43.63 o
  -6   5   7     1467.52     1451.22     48.28 o
  -5   5   7     2517.77     2452.16     64.27 o
  -4   5   7     1038.40     1095.87     57.26 o
  -3   5   7     4922.16     4977.92    112.46 o
  -2   5   7     6732.60     6452.82    185.97 o
  -1   5   7     4240.90     4298.70    104.61 o
   0   5   7     3770.01     3712.03     96.99 o
   1   5   7     4974.71     5216.96    104.01 o
   2   5   7     2472.27     2616.33     82.72 o
   3   5   7      650.53      676.52     65.47 o
   4   5   7       47.31      115.83     58.25 o
   5   5   7     1156.98     1103.05     77.01 o
   6   5   7      944.98      940.57     94.91 o
   7   5   7     3539.26     3472.44    158.65 o
   8   5   7     6880.95     6643.40    190.12 o
   9   5   7     1965.09     1988.35    131.33 o
  10   5   7     1243.86     1333.83    166.62 o
  11   5   7     1133.06     1123.00    165.34 o
  12   5   7     1430.94     1370.74    250.11 o
  13   5   7      764.18      837.89    175.89 o
 -15   6   7      371.05      190.99    166.65 o
 -14   6   7       60.73      283.42    138.52 o
 -13   6   7      182.08      143.02    104.14 o
 -12   6   7        3.26      -80.08     80.08 o
 -11   6   7     1596.78     1569.04     89.41 o
 -10   6   7       19.07       51.55     72.42 o
  -9   6   7     4014.83     4161.79    108.14 o
  -8   6   7     2788.61     2998.48     98.82 o
  -7   6   7     4160.80     4210.63    101.87 o
  -6   6   7      682.45      721.78     58.11 o
  -5   6   7     9207.93     8931.03    159.16 o
  -4   6   7     1632.52     1626.13     70.36 o
  -3   6   7     7970.67     8151.41    175.61 o
  -2   6   7     1449.68     1528.37     68.39 o
  -1   6   7     3091.16     2984.77    144.02 o
   0   6   7     2007.86     2094.92     63.02 o
   1   6   7     5848.88     5892.64    114.32 o
   2   6   7     1746.70     1888.61     74.12 o
   3   6   7     3776.54     3634.53     99.15 o
   4   6   7      737.55      827.39     87.60 o
   5   6   7     3652.92     3867.96    113.26 o
   6   6   7      933.22      976.13    100.01 o
   7   6   7     2666.50     2585.46    115.63 o
   8   6   7      622.67      442.08    152.87 o
   9   6   7      109.01      -20.49    114.37 o
  10   6   7        4.09       -1.58    151.90 o
  11   6   7       77.70      120.97    162.76 o
  12   6   7      111.27      -36.18    165.04 o
  13   6   7      665.88      179.78    220.87 o
 -15   7   7     1085.52     1181.62    196.77 o
 -14   7   7     1450.60     1486.21    171.87 o
 -13   7   7     2029.90     2112.62    166.75 o
 -12   7   7     2471.36     2499.00    117.24 o
 -11   7   7      839.95      920.16     93.80 o
 -10   7   7      546.57      570.02     81.02 o
  -9   7   7      748.66      827.30     66.69 o
  -8   7   7      165.51      197.51     58.69 o
  -7   7   7      795.95      710.75     64.89 o
  -6   7   7      379.29      521.68     35.79 o
  -5   7   7     1797.47     1741.82     61.24 o
  -4   7   7     7847.71     7555.52    149.94 o
  -3   7   7     6533.80     6869.81    130.98 o
  -2   7   7     7685.87     7905.14    151.04 o
  -1   7   7     3397.32     3178.06    133.49 o
   0   7   7     4735.02     4625.87    106.82 o
   1   7   7     2066.15     2194.05    135.81 o
   2   7   7     1012.68      947.34     60.66 o
   3   7   7     2205.74     2198.31     96.41 o
   4   7   7      891.69      874.47     78.31 o
   5   7   7       56.16        0.02     67.52 o
   6   7   7        2.52      -41.95     74.95 o
   7   7   7     7621.13     7312.20    171.81 o
   8   7   7     5104.72     5116.75    166.52 o
   9   7   7     2051.98     2476.93    175.23 o
  10   7   7     1176.06     1186.14    179.10 o
  11   7   7     1192.81     1007.66    186.28 o
  12   7   7     1278.97     1048.21    194.32 o
  13   7   7      566.05      355.36    304.48 o
 -15   8   7      164.17      322.95    320.55 o
 -14   8   7       17.88        4.99    183.83 o
 -13   8   7        1.23      -40.12    148.79 o
 -12   8   7      589.57      538.85    103.86 o
 -11   8   7      679.70      665.41     94.39 o
 -10   8   7      816.11      767.58     82.86 o
  -9   8   7     1774.72     1910.42     76.08 o
  -8   8   7     3761.54     3820.27    121.61 o
  -7   8   7     2180.31     1945.96    118.67 o
  -6   8   7     3096.84     2981.71     74.18 o
  -5   8   7     1555.29     1596.46     69.17 o
  -4   8   7     2705.57     2808.60     78.57 o
  -3   8   7     2452.38     2602.03     90.82 o
  -2   8   7        5.34      117.33     75.22 o
  -1   8   7       12.31      -22.47     39.44 o
   0   8   7      521.22      445.18     71.42 o
   1   8   7      267.36      302.93     53.01 o
   2   8   7     2228.08     2144.76     87.50 o
   3   8   7     4893.79     5177.69    123.96 o
   4   8   7     1092.18     1211.52     87.83 o
   5   8   7     1548.32     1551.24     96.08 o
   6   8   7     1257.09     1156.94    100.22 o
   7   8   7     4258.79     3956.20    129.84 o
   8   8   7     1321.85     1348.35    126.81 o
   9   8   7       62.89      -58.59    149.79 o
  10   8   7       13.90        4.86    137.71 o
  11   8   7       29.70      -77.53    152.93 o
  12   8   7      163.01      132.34    170.12 o
 -14   9   7      682.26      536.58    268.96 o
 -13   9   7      995.57     1080.39    157.06 o
 -12   9   7      790.50      630.74    129.38 o
 -11   9   7     1614.26     1721.63    120.03 o
 -10   9   7      118.63      132.59     76.38 o
  -9   9   7     1055.31     1169.90     77.33 o
  -8   9   7        3.20      -10.74     46.34 o
  -7   9   7        0.45      -19.99     57.81 o
  -6   9   7      201.70      209.86     61.46 o
  -5   9   7     1441.79     1283.54    124.09 o
  -4   9   7     3757.75     3494.13    100.96 o
  -3   9   7     1454.27     1434.68     70.58 o
  -2   9   7     5244.28     5324.19    148.86 o
  -1   9   7     3332.21     3419.95    106.91 o
   0   9   7      304.79      354.33     54.53 o
   1   9   7     4530.84     4293.08    137.06 o
   2   9   7     2114.12     2285.40     97.71 o
   3   9   7      816.12      850.36     75.86 o
   4   9   7        5.61      -36.39     83.46 o
   5   9   7      632.83      828.43    123.05 o
   6   9   7      144.11      156.48     80.35 o
   7   9   7      456.17      380.65    106.58 o
   8   9   7     2067.50     2061.40    157.29 o
   9   9   7     1341.89     1332.14    173.61 o
  10   9   7      998.21     1134.93    347.58 o
  11   9   7     1321.09     1281.97    227.43 o
  12   9   7      924.52     1371.38    302.73 o
 -13  10   7       45.68       76.98    219.83 o
 -12  10   7      310.60      284.82    123.00 o
 -11  10   7      881.77      967.95    133.64 o
 -10  10   7     1095.00     1027.87     78.24 o
  -9  10   7     1070.45     1144.79    110.14 o
  -8  10   7     2952.01     2842.41     89.68 o
  -7  10   7     1520.91     1574.45     77.77 o
  -6  10   7     1166.82     1354.33     83.55 o
  -5  10   7     1575.05     1461.22    132.25 o
  -4  10   7     1533.09     1462.35     70.71 o
  -3  10   7      414.33      504.51     65.96 o
  -2  10   7       37.95       53.55     56.60 o
  -1  10   7      482.46      503.05     68.98 o
   0  10   7     1284.57     1233.38     67.01 o
   1  10   7      257.02      304.14     69.59 o
   2  10   7     4991.60     4705.95    135.33 o
   3  10   7     4084.28     4023.46    132.05 o
   4  10   7     8169.87     8220.40    171.38 o
   5  10   7     1247.07     1241.89     89.56 o
   6  10   7     1435.40     1664.05    117.76 o
   7  10   7     1631.81     1794.97    168.43 o
   8  10   7     2540.74     2603.91    210.68 o
   9  10   7      124.23      261.27    193.85 o
  10  10   7      110.72      288.62    225.57 o
  11  10   7      214.25       13.31    222.47 o
 -13  11   7     2459.42     1881.34    279.92 o
 -12  11   7      519.71      488.44    166.66 o
 -11  11   7     1492.88     1459.99    233.98 o
 -10  11   7       21.01       88.23    103.46 o
  -9  11   7      344.93      444.17     74.47 o
  -8  11   7       98.76      122.09     86.36 o
  -7  11   7       47.09      -22.18     68.47 o
  -6  11   7      129.71      104.48     82.40 o
  -5  11   7     1796.59     1806.25     80.31 o
  -4  11   7      912.53      882.41     53.04 o
  -3  11   7     4522.57     4642.34    138.31 o
  -2  11   7     1446.63     1419.88     83.35 o
  -1  11   7      442.88      352.09     90.00 o
   0  11   7     1146.59     1277.48     84.87 o
   1  11   7     2421.32     2379.02    100.68 o
   2  11   7      125.71      226.69     81.24 o
   3  11   7      472.87      451.43    101.90 o
   4  11   7      360.00      446.01     87.11 o
   5  11   7       13.70      -96.48     96.48 o
   6  11   7        0.84       38.98    103.91 o
   7  11   7      993.59     1007.33    124.53 o
   8  11   7      169.80      318.86    120.67 o
   9  11   7     2584.82     2264.87    202.11 o
  10  11   7      253.71      257.72    212.32 o
 -12  12   7      211.25      362.34    171.55 o
 -11  12   7      196.99     -148.51    171.19 o
 -10  12   7     1880.23     1333.14    340.36 o
  -9  12   7     1235.16     1429.24    200.49 o
  -8  12   7     2694.31     2877.59    203.04 o
  -7  12   7     3806.17     3682.73    218.85 o
  -6  12   7     4563.45     4496.63    204.74 o
  -5  12   7        1.35      -17.77     82.69 o
  -4  12   7     1545.19     1408.50     91.98 o
  -3  12   7       72.24      114.72     51.78 o
  -2  12   7      223.83      195.54     75.01 o
  -1  12   7      656.39      615.75     70.55 o
   0  12   7      524.82      486.88     70.28 o
   1  12   7       23.26        5.71     79.46 o
   2  12   7     4223.13     4072.03    165.02 o
   3  12   7     3226.68     2998.07    129.75 o
   4  12   7     3724.07     3683.56    128.93 o
   5  12   7     1540.09     1423.99    121.50 o
   6  12   7     1817.37     1990.02    137.12 o
   7  12   7      343.08      452.66    129.63 o
   8  12   7     1097.26     1012.44    204.22 o
   9  12   7      159.57      201.40    177.13 o
  10  12   7       23.44       69.84    189.92 o
 -11  13   7     1605.97     1750.30    266.62 o
 -10  13   7        5.52      195.73    220.42 o
  -9  13   7       93.50      -26.41    204.94 o
  -8  13   7       48.19       96.31    131.22 o
  -7  13   7      267.47      252.66    149.81 o
  -6  13   7       38.14      173.75     91.73 o
  -5  13   7     1405.40     1352.88    107.16 o
  -4  13   7       42.78      192.14     86.82 o
  -3  13   7     3042.75     2934.17    164.86 o
  -2  13   7      323.93      187.27     99.74 o
  -1  13   7     5249.14     5361.71    143.48 o
   0  13   7       16.39       14.21     85.27 o
   1  13   7     2043.43     2025.36    159.39 o
   2  13   7        0.36       65.41    104.02 o
   3  13   7      418.50      240.87    115.14 o
   4  13   7        2.50      -32.37    120.20 o
   5  13   7      766.79      544.01    109.72 o
   6  13   7       87.14      150.45    162.44 o
   7  13   7      598.02      388.35    174.46 o
   8  13   7      149.98       66.44    168.82 o
   9  13   7     2588.69     2914.98    335.99 o
 -10  14   7     1295.83     1198.36    255.93 o
  -9  14   7       65.56       -4.73    903.12 o
  -8  14   7     1536.36     1342.19    231.97 o
  -7  14   7      196.80      186.17    224.23 o
  -6  14   7     3631.76     3889.97    272.58 o
  -5  14   7       45.98     -101.68    108.47 o
  -4  14   7     2161.50     1998.39    156.15 o
  -3  14   7      107.88      -52.08     86.39 o
  -2  14   7       22.44       57.53    113.04 o
  -1  14   7        1.29      -89.95     89.95 o
   0  14   7      616.61      445.51    107.81 o
   1  14   7      380.81      350.63    115.88 o
   2  14   7     2126.59     2493.23    158.10 o
   3  14   7      159.49      370.48    181.09 o
   4  14   7     1168.04     1512.55    169.67 o
   5  14   7      205.24      296.69    212.58 o
   6  14   7     2391.85     2099.92    213.15 o
   7  14   7      230.54      323.49    216.54 o
   8  14   7      211.98      282.77    245.97 o
  -9  15   7       87.96      -51.50    298.25 o
  -8  15   7        5.53      153.77    157.86 o
  -7  15   7      264.01      133.11    259.85 o
  -6  15   7      167.65      376.54    162.23 o
  -5  15   7      836.51      808.00    168.18 o
  -4  15   7       11.40      103.79    137.00 o
  -3  15   7     2064.88     1800.50    271.42 o
  -2  15   7      466.24      459.35    152.40 o
  -1  15   7     3401.70     3533.18    179.82 o
   0  15   7      202.49      197.05    175.46 o
   1  15   7     1222.14     1443.30    376.37 o
   2  15   7        4.93     -203.24    203.24 o
   3  15   7      494.10      265.78    210.94 o
   4  15   7      131.15      173.11    232.55 o
   5  15   7       34.59     -270.38    394.15 o
   6  15   7       65.27      232.32    260.03 o
  -7  16   7        1.45      448.82    257.42 o
  -6  16   7     1702.24     1793.85    285.45 o
  -5  16   7        7.57      -36.76    170.54 o
  -4  16   7      496.05      740.44    198.69 o
  -3  16   7       37.82      -43.59    212.71 o
  -2  16   7       74.25      250.98    181.36 o
  -1  16   7       28.17       32.80    204.77 o
   0  16   7     1160.84     1019.47    178.47 o
   1  16   7       33.97     -174.62    412.47 o
   2  16   7     1339.18     1532.80    233.60 o
   3  16   7       91.54     -237.52    237.52 o
   4  16   7     2722.08     2704.50    294.91 o
   5  16   7        5.91      347.03    238.08 o
  -5  17   7      172.62     -137.79    212.58 o
  -4  17   7       56.41      -16.18    190.14 o
  -3  17   7     1586.65     1504.26    304.20 o
  -2  17   7       15.08     -267.65    267.65 o
  -1  17   7     2542.23     3159.87    415.44 o
   0  17   7        0.34      160.61    243.12 o
   2  17   7      340.74      561.49    312.12 o
 -16   0   8        9.51     -206.69    206.69 o
 -14   0   8     1722.71     2383.28    204.12 o
 -12   0   8     6140.25     6594.13    304.98 o
 -10   0   8     3530.38     3611.17    115.47 o
  -8   0   8     1459.62     1445.06     96.18 o
  -6   0   8     9351.46     9966.37    253.07 o
  -4   0   8      709.05      766.63     48.12 o
  -2   0   8       60.47       84.41     35.38 o
   0   0   8    16580.45    17250.35    356.97 o
   2   0   8    10167.46     9988.68    217.49 o
   4   0   8     1183.15     1088.95    120.90 o
   6   0   8       50.30       48.14    112.66 o
   8   0   8      480.66      449.92    130.51 o
  10   0   8     4371.47     4425.02    288.40 o
  12   0   8     3494.35     4074.68    691.41 o
 -16   1   8        5.60       32.24    152.03 o
 -15   1   8     1682.66     1780.38    171.09 o
 -14   1   8       29.39       59.20     98.77 o
 -13   1   8     1228.31     1263.22    101.35 o
 -12   1   8       25.75      113.81     70.74 o
 -11   1   8      126.69      165.66     55.91 o
 -10   1   8      126.71       90.83     53.36 o
  -9   1   8      512.47      561.33     39.61 o
  -8   1   8      180.74      153.74     39.18 o
  -7   1   8    12780.74    13340.69    165.21 o
  -6   1   8      309.68      301.38     38.02 o
  -5   1   8    15674.93    15538.19    201.66 o
  -4   1   8      123.46      123.67     31.64 o
  -3   1   8     2774.89     2484.16     52.92 o
  -2   1   8      143.29      132.33     45.28 o
  -1   1   8     7009.06     6983.26    126.70 o
   0   1   8      248.01      277.48     40.87 o
   1   1   8     1637.00     1801.08     67.38 o
   2   1   8      199.63       73.13     52.65 o
   3   1   8      136.95      111.26     54.17 o
   4   1   8      424.66      495.03     96.19 o
   5   1   8     5858.98     5940.56    138.45 o
   6   1   8        7.12      -49.61     70.66 o
   7   1   8     4279.85     4419.60    162.67 o
   8   1   8      150.04      187.73     91.41 o
   9   1   8     7210.30     7709.05    188.01 o
  10   1   8        0.95      137.36    153.32 o
  11   1   8     1825.09     1760.75    172.35 o
  12   1   8      246.82      146.31    179.27 o
  13   1   8        2.95      -23.19    223.92 o
 -16   2   8       56.54       89.48    200.30 o
 -15   2   8        3.73       41.37    155.34 o
 -14   2   8     1340.99     1419.71    136.55 o
 -13   2   8       99.71       82.57     82.50 o
 -12   2   8     3391.24     3454.45    149.18 o
 -11   2   8     1336.38     1274.60     71.43 o
 -10   2   8     5850.98     6326.96    146.16 o
  -9   2   8       94.28       82.73     41.96 o
  -8   2   8     3715.95     3931.94     98.63 o
  -7   2   8      741.52      727.42     44.60 o
  -6   2   8     4438.15     4527.94    154.03 o
  -5   2   8      104.41      133.92     32.91 o
  -4   2   8     2243.64     2296.16     62.39 o
  -3   2   8        0.14      -12.13     38.59 o
  -2   2   8     5343.18     5347.91    113.43 o
  -1   2   8      511.90      487.91     47.04 o
   0   2   8    18828.74    19266.59    392.65 o
   1   2   8      972.46      971.40     54.25 o
   2   2   8    16426.81    16806.88    240.01 o
   3   2   8      164.38      161.77     49.29 o
   4   2   8     6891.54     7016.81    123.53 o
   5   2   8      481.46      554.89     74.44 o
   6   2   8     2018.98     1943.79     93.67 o
   7   2   8      497.68      550.46    101.96 o
   8   2   8      111.95      -48.37     90.75 o
   9   2   8      828.26      931.31    156.59 o
  10   2   8      432.16      329.99    178.57 o
  11   2   8      151.45      115.51    154.66 o
  12   2   8     2742.70     2858.30    293.76 o
  13   2   8      145.63      451.05    214.74 o
 -16   3   8       82.14      268.21    176.94 o
 -15   3   8     1875.27     1820.28    215.50 o
 -14   3   8      154.73      -80.32     96.83 o
 -13   3   8     1230.46     1207.34    108.89 o
 -12   3   8      710.90      652.43     72.54 o
 -11   3   8      258.08      166.10     66.17 o
 -10   3   8     1100.18     1019.93     63.99 o
  -9   3   8      779.62      744.78     56.37 o
  -8   3   8      192.07      233.29     41.90 o
  -7   3   8     4320.48     4372.20     89.88 o
  -6   3   8      134.26       64.45     51.64 o
  -5   3   8     9476.33     9697.22    145.44 o
  -4   3   8      894.76      869.39     61.44 o
  -3   3   8    12794.10    12542.57    169.36 o
  -2   3   8      126.97      121.08     40.40 o
  -1   3   8     6207.13     6276.02    124.12 o
   0   3   8      142.45      144.62     48.40 o
   1   3   8      212.32      245.91     48.25 o
   2   3   8      106.38      108.57     57.74 o
   3   3   8      932.57      916.50     63.91 o
   4   3   8       20.58       86.75     61.07 o
   5   3   8     4977.62     5095.71    121.81 o
   6   3   8      908.58      792.96     84.85 o
   7   3   8     2945.19     3046.85    194.75 o
   8   3   8      990.63      976.74    101.60 o
   9   3   8     5398.92     5034.59    180.79 o
  10   3   8       41.33       -0.39    147.66 o
  11   3   8      391.68      505.02    159.65 o
  12   3   8      120.11      146.24    204.13 o
  13   3   8        0.90      204.40    178.23 o
 -16   4   8        0.22      148.55    347.78 o
 -15   4   8        0.55      -86.41    157.83 o
 -14   4   8      850.24     1109.97    162.36 o
 -13   4   8      334.39      312.70     93.15 o
 -12   4   8     4571.50     4788.89    188.32 o
 -11   4   8      670.00      641.32     66.12 o
 -10   4   8     8699.64     9337.85    221.41 o
  -9   4   8      194.09      179.11     48.41 o
  -8   4   8     2028.58     1998.06    110.63 o
  -7   4   8      363.01      284.92     44.30 o
  -6   4   8     1520.19     1440.50     61.20 o
  -5   4   8      300.61      250.14     54.50 o
  -4   4   8       27.05       85.43     51.88 o
  -3   4   8      537.38      650.72     58.77 o
  -2   4   8     4324.84     4055.75     90.02 o
  -1   4   8     4747.60     4630.58     89.22 o
   0   4   8    18522.13    19191.42    258.50 o
   1   4   8     3181.14     3153.41     85.48 o
   2   4   8     4101.70     4058.03     97.69 o
   3   4   8      653.78      698.45     61.28 o
   4   4   8     9303.90     9640.66    180.22 o
   5   4   8      232.77      183.17     82.12 o
   6   4   8     3655.85     3396.64    129.78 o
   7   4   8        0.91      160.41     88.63 o
   8   4   8       39.33       63.64    106.28 o
   9   4   8       40.65       12.75    114.09 o
  10   4   8      882.54      933.09    161.73 o
  11   4   8      319.47      159.41    171.55 o
  12   4   8     2047.82     2193.96    215.31 o
  13   4   8        6.91       82.58    204.31 o
 -15   5   8     1302.92      953.45    190.56 o
 -14   5   8      648.91      640.98    172.17 o
 -13   5   8      765.76      841.92    113.70 o
 -12   5   8      760.43      780.71     81.10 o
 -11   5   8      144.21      154.99     82.77 o
 -10   5   8      204.92      243.11     64.15 o
  -9   5   8     1610.08     1711.15    105.75 o
  -8   5   8      342.29      269.56     42.25 o
  -7   5   8     2342.13     2439.95     60.41 o
  -6   5   8     2901.64     2974.89     94.23 o
  -5   5   8     5854.89     5963.87    159.03 o
  -4   5   8     4415.95     4452.13     98.83 o
  -3   5   8     9542.38     9936.85    231.64 o
  -2   5   8     1264.59     1278.54     60.83 o
  -1   5   8     5349.63     5506.90    166.49 o
   0   5   8      257.60      295.46     53.84 o
   1   5   8      529.93      477.01     48.44 o
   2   5   8      119.32       66.09     76.72 o
   3   5   8       88.78      126.00     61.90 o
   4   5   8      904.23      872.76     70.94 o
   5   5   8     3563.43     3566.92    135.59 o
   6   5   8     2983.91     2930.01    117.51 o
   7   5   8     7838.27     7875.78    213.38 o
   8   5   8     1934.44     1873.33    142.73 o
   9   5   8     2192.62     2246.58    155.38 o
  10   5   8      486.31      439.50    244.64 o
  11   5   8      521.80      571.74    155.22 o
  12   5   8      260.97      345.22    219.08 o
  13   5   8       79.37       36.24    222.98 o
 -15   6   8      486.68      529.40    216.64 o
 -14   6   8      785.77      776.49    146.96 o
 -13   6   8      868.33      932.26    111.65 o
 -12   6   8     1266.23     1018.06    122.32 o
 -11   6   8     1751.35     1766.66    115.00 o
 -10   6   8     5137.90     5385.91    136.17 o
  -9   6   8     1892.82     1919.56    143.80 o
  -8   6   8     1601.60     1613.00     67.81 o
  -7   6   8      863.56      967.83     50.27 o
  -6   6   8     1895.07     2018.61     73.55 o
  -5   6   8       99.45      144.49     49.54 o
  -4   6   8      725.12      766.16     68.23 o
  -3   6   8      361.76      444.71     76.75 o
  -2   6   8     4232.85     4224.01    122.29 o
  -1   6   8     4024.81     4099.21     89.06 o
   0   6   8     7194.06     7518.43    175.12 o
   1   6   8     2346.44     2452.08     69.33 o
   2   6   8     2783.74     2775.34     88.29 o
   3   6   8     3774.40     3951.77    100.18 o
   4   6   8     2893.90     3019.57    105.82 o
   5   6   8      111.15      125.34     78.37 o
   6   6   8      671.67      619.09     85.87 o
   7   6   8       44.59       -4.18     90.68 o
   8   6   8       68.89      -80.36    118.24 o
   9   6   8       58.78       99.17    177.80 o
  10   6   8     1050.23     1042.52    160.20 o
  11   6   8      331.80      390.20    187.59 o
  12   6   8     1218.07     1232.57    227.36 o
 -15   7   8      567.44      777.99    189.83 o
 -14   7   8      359.57      395.99    160.94 o
 -13   7   8     1684.00     1706.35    334.11 o
 -12   7   8       49.59       39.53    115.39 o
 -11   7   8       17.81        9.40     61.23 o
 -10   7   8       17.30       -2.37     83.47 o
  -9   7   8     2155.62     2196.14     72.48 o
  -8   7   8     1558.19     1812.63    104.42 o
  -7   7   8      752.34      762.70     44.70 o
  -6   7   8     1921.64     1876.62     72.06 o
  -5   7   8     4171.05     4198.49    115.97 o
  -4   7   8     5317.36     5197.49    177.66 o
  -3   7   8     8659.25     8807.85    268.40 o
  -2   7   8     2545.52     2457.82     77.40 o
  -1   7   8     2044.09     1935.47    101.38 o
   0   7   8     1793.56     1864.24     74.88 o
   1   7   8      993.76     1154.76     79.94 o
   2   7   8      208.82      216.14     51.33 o
   3   7   8        5.22       53.94     72.19 o
   4   7   8       51.55       82.11     68.16 o
   5   7   8      457.45      400.55     85.07 o
   6   7   8     2763.83     2527.48    109.31 o
   7   7   8     5580.54     5442.97    153.75 o
   8   7   8     1506.16     1639.20    152.15 o
   9   7   8     3538.07     3642.33    225.53 o
  10   7   8      791.79      543.32    191.03 o
  11   7   8      202.49      179.22    174.98 o
  12   7   8        2.28      221.33    188.14 o
 -14   8   8      111.06      -39.28    175.84 o
 -13   8   8     1921.38     1646.77    194.22 o
 -12   8   8     1845.55     2018.43    139.61 o
 -11   8   8      658.69      735.18    102.04 o
 -10   8   8     1308.31     1414.96     68.84 o
  -9   8   8     3760.06     3913.70    101.47 o
  -8   8   8      638.47      726.53     69.41 o
  -7   8   8     1470.62     1604.35     82.41 o
  -6   8   8      486.80      525.65     61.31 o
  -5   8   8       20.93       74.00     97.38 o
  -4   8   8       48.19      164.60     78.98 o
  -3   8   8       53.64      -38.82     76.69 o
  -2   8   8     1113.16     1070.62     89.88 o
  -1   8   8     1769.61     1733.75     79.63 o
   0   8   8     3281.67     3299.51     81.84 o
   1   8   8     2830.40     2875.03    100.39 o
   2   8   8     4220.66     4344.52    110.53 o
   3   8   8     3651.37     3687.08    123.87 o
   4   8   8     1669.10     1624.95    102.92 o
   5   8   8      695.99      671.19     86.72 o
   6   8   8      101.34      299.61     98.03 o
   7   8   8      117.51      111.64    149.35 o
   8   8   8      489.88      321.04    145.69 o
   9   8   8       17.95      165.51    144.11 o
  10   8   8      931.20      826.28    178.91 o
  11   8   8     1426.92     1320.87    258.16 o
 -14   9   8      632.95      796.90    180.19 o
 -13   9   8      245.77      155.13    139.48 o
 -12   9   8      502.94      569.66    152.32 o
 -11   9   8       18.43      -12.76    120.25 o
 -10   9   8       10.64       -2.41     77.57 o
  -9   9   8     1008.40      968.90     63.29 o
  -8   9   8     1068.67     1062.64     56.59 o
  -7   9   8     1597.97     1488.06     68.34 o
  -6   9   8     3426.42     3328.72    109.24 o
  -5   9   8     4879.97     4946.76    134.27 o
  -4   9   8     3703.77     3556.24    110.31 o
  -3   9   8     3390.78     3513.55    144.61 o
  -2   9   8     2315.49     2267.58     72.03 o
  -1   9   8      288.08      322.09     60.96 o
   0   9   8      197.67      232.42     52.57 o
   1   9   8      138.15      142.84     54.48 o
   2   9   8        1.08       13.16     56.47 o
   3   9   8     1138.21     1166.25     86.22 o
   4   9   8     1287.21     1333.68    132.85 o
   5   9   8     1237.44     1294.37    111.78 o
   6   9   8     1432.05     1482.55    137.86 o
   7   9   8     2511.11     2455.84    150.69 o
   8   9   8     1594.96     1650.43    154.58 o
   9   9   8     1044.30     1201.23    159.25 o
  10   9   8     1036.97      756.54    183.79 o
  11   9   8      630.96      489.75    234.16 o
 -13  10   8      534.00      718.07    175.70 o
 -12  10   8     1193.18     1140.49    243.87 o
 -11  10   8      572.76      464.01    114.31 o
 -10  10   8      294.86      314.12     98.38 o
  -9  10   8     2694.78     2535.63    187.58 o
  -8  10   8      752.25      833.96     66.35 o
  -7  10   8     1033.46     1009.00     90.55 o
  -6  10   8      160.11      173.50     61.11 o
  -5  10   8        8.60     -100.98    100.98 o
  -4  10   8       60.85       88.60     56.40 o
  -3  10   8     1854.83     1846.35     92.57 o
  -2  10   8      769.37      878.24    102.40 o
  -1  10   8     3668.78     3598.04    100.70 o
   0  10   8     1946.22     1936.71     77.25 o
   1  10   8     7163.89     7329.69    154.36 o
   2  10   8     1418.11     1395.77     80.22 o
   3  10   8     6413.97     6408.85    291.55 o
   4  10   8      346.85      320.65     70.03 o
   5  10   8       71.25       57.21     98.24 o
   6  10   8      711.44      558.04    116.15 o
   7  10   8      278.12      373.24    125.10 o
   8  10   8      162.55      -81.59    145.71 o
   9  10   8        0.84      128.75    169.00 o
  10  10   8     1089.72     1234.61    221.59 o
 -12  11   8      107.45      435.09    301.77 o
 -11  11   8       87.54      160.74    263.93 o
 -10  11   8       87.87       35.55    166.37 o
  -9  11   8        8.78       23.54     68.79 o
  -8  11   8     1431.46     1292.32    129.39 o
  -7  11   8      103.65       66.95     66.40 o
  -6  11   8     2874.79     3010.22    167.88 o
  -5  11   8     1031.07      989.86     71.56 o
  -4  11   8     3131.83     3234.82    101.74 o
  -3  11   8     1351.54     1282.69    128.66 o
  -2  11   8      770.99      732.67     82.49 o
  -1  11   8     1734.17     1679.75     75.01 o
   0  11   8     1074.61     1112.55     96.15 o
   1  11   8       36.00        0.71     65.60 o
   2  11   8       71.49      146.25     74.78 o
   3  11   8      388.71      301.43     75.49 o
   4  11   8      732.18      570.73     84.71 o
   5  11   8      430.75      439.98    111.24 o
   6  11   8     2776.94     2890.92    161.86 o
   7  11   8      949.87      994.56    177.83 o
   8  11   8     2509.68     2580.39    299.57 o
   9  11   8      263.21      204.57    228.16 o
  10  11   8     1313.40     1039.72    263.36 o
 -12  12   8      151.62      237.12    273.00 o
 -11  12   8     2560.20     2396.95    274.05 o
 -10  12   8      414.72      741.37    165.32 o
  -9  12   8     1607.86     1405.54    137.37 o
  -8  12   8     2312.74     2128.47    210.74 o
  -7  12   8     2051.63     1944.04    175.76 o
  -6  12   8        4.77       71.80     67.76 o
  -5  12   8      518.74      317.03     89.35 o
  -4  12   8      124.33       65.78    125.24 o
  -3  12   8       72.12      -34.92     71.84 o
  -2  12   8       76.44        9.70     75.21 o
  -1  12   8     1177.26     1218.65     99.17 o
   0  12   8        2.39      115.12     72.76 o
   1  12   8     4543.97     4593.06    157.73 o
   2  12   8     1475.71     1685.95     92.84 o
   3  12   8     3715.42     3711.52    137.85 o
   4  12   8      720.48      880.35    104.86 o
   5  12   8      594.25      650.60    132.22 o
   6  12   8       23.13      -81.36    157.84 o
   7  12   8       38.76      400.99    184.53 o
   8  12   8       93.97      107.52    183.32 o
   9  12   8      267.66      265.07    214.52 o
 -11  13   8      137.28      325.60    202.09 o
 -10  13   8       53.82      -96.15    182.89 o
  -9  13   8        9.13      214.26    244.52 o
  -8  13   8      804.09      932.16    245.78 o
  -7  13   8       23.48      -86.52    107.17 o
  -6  13   8     3476.82     3455.86    169.55 o
  -5  13   8      171.12      174.21     79.16 o
  -4  13   8     4281.45     3783.34    134.51 o
  -3  13   8      176.36      171.89     80.99 o
  -2  13   8     2281.25     2356.26    130.33 o
  -1  13   8      563.17      454.38     98.02 o
   0  13   8      751.16      651.28    113.07 o
   1  13   8       11.32        7.31    103.56 o
   2  13   8        2.05      194.56    143.41 o
   3  13   8      523.10      352.95    145.83 o
   4  13   8     1088.30     1041.20    149.07 o
   5  13   8      249.49      255.53    195.84 o
   6  13   8      987.15     1153.73    294.70 o
   7  13   8      572.12      857.54    247.48 o
   8  13   8     2942.28     2887.27    315.33 o
 -10  14   8       62.76     -205.50    205.50 o
  -9  14   8      959.46     1137.80    383.64 o
  -8  14   8      325.16      422.09    161.38 o
  -7  14   8      823.12      777.54    153.08 o
  -6  14   8       88.23      450.99    165.06 o
  -5  14   8      553.98      392.40    197.42 o
  -4  14   8       18.55      -10.23    124.20 o
  -3  14   8      461.41      392.95    119.69 o
  -2  14   8      158.38       42.02    162.49 o
  -1  14   8     1294.50     1455.02    172.94 o
   0  14   8      609.62      596.90    146.88 o
   1  14   8     3799.41     4052.55    320.00 o
   2  14   8        1.90      -74.75    169.78 o
   3  14   8      621.59      447.40    173.44 o
   4  14   8      120.57      -19.32    285.54 o
   5  14   8     1863.75     1767.32    250.22 o
   6  14   8       96.02      389.54    223.76 o
   7  14   8       70.77      -41.89    273.68 o
  -8  15   8      844.61      856.42    197.99 o
  -7  15   8       42.32      -87.60    166.94 o
  -6  15   8     2431.45     2670.58    318.55 o
  -5  15   8       30.53      317.03    177.42 o
  -4  15   8     3327.92     3906.21    432.90 o
  -3  15   8       64.74       -4.75    225.84 o
  -2  15   8     3471.86     3742.81    246.63 o
  -1  15   8        7.57     -158.93    158.93 o
   0  15   8      435.62      409.61    187.46 o
   1  15   8      100.39        5.74    162.91 o
   2  15   8       25.19      103.91    284.94 o
   3  15   8       53.23     -284.77    284.77 o
   4  15   8      580.65      506.15    234.42 o
   5  15   8       96.26     -228.67    292.58 o
  -6  16   8       75.44       31.81    159.80 o
  -5  16   8       21.83        1.48    264.25 o
  -4  16   8        8.70     -164.01    164.01 o
  -3  16   8      243.35      269.31    171.60 o
  -2  16   8      112.59     -218.97    258.24 o
  -1  16   8     2320.12     2553.02    304.16 o
   0  16   8       10.77      539.69    208.13 o
   1  16   8     1539.12     1467.18    326.03 o
   2  16   8        0.26     -212.92    212.92 o
   3  16   8     1073.87      885.48    324.78 o
  -2  17   8     1986.08     1719.38    366.41 o
  -1  17   8       23.62     -283.39    979.87 o
   0  17   8      102.23       31.46    269.90 o
 -15   0   9     1675.75     2067.32    448.57 o
 -13   0   9     4193.27     4304.90    234.83 o
 -11   0   9     4345.18     4709.27    251.67 o
  -9   0   9       38.73       29.53     63.82 o
  -7   0   9       32.48       60.15     63.36 o
  -5   0   9     3838.60     3943.84    118.88 o
  -3   0   9    11571.30    11662.62    274.72 o
  -1   0   9    29277.08    30882.17   1014.00 o
   1   0   9    16976.71    17169.75    344.06 o
   3   0   9       39.87      -60.10     82.55 o
   5   0   9       27.08      -78.81    135.28 o
   7   0   9     1190.99     1325.42    140.02 o
   9   0   9     5009.81     4916.44    360.99 o
  11   0   9     2267.19     2800.33    348.38 o
  13   0   9     1939.85     2795.56    364.67 o
 -16   1   9      433.29      139.99    216.66 o
 -15   1   9       95.38       23.55    159.57 o
 -14   1   9       75.56      131.75    120.68 o
 -13   1   9       38.89       47.13     88.88 o
 -12   1   9      698.18      923.07     86.31 o
 -11   1   9       70.75       15.76     51.51 o
 -10   1   9     1659.63     1875.33     78.73 o
  -9   1   9     1785.13     1708.90     75.24 o
  -8   1   9     8496.72     9257.77    141.65 o
  -7   1   9        1.62        2.04     37.25 o
  -6   1   9    19785.86    20664.53    601.97 o
  -5   1   9      191.77      214.53     35.02 o
  -4   1   9      229.86      155.42     36.29 o
  -3   1   9      105.53       75.35     38.96 o
  -2   1   9     1709.29     1656.19     79.97 o
  -1   1   9       11.02      100.27     39.23 o
   0   1   9      483.97      502.15     47.92 o
   1   1   9      409.11      385.24     49.48 o
   2   1   9     4285.16     4309.68    103.80 o
   3   1   9       47.86       16.33     60.00 o
   4   1   9     7141.88     7347.04    174.06 o
   5   1   9        9.28       60.41     91.32 o
   6   1   9     3308.89     3781.91    139.59 o
   7   1   9      992.77      994.53     91.14 o
   8   1   9     3881.69     3768.60    157.03 o
   9   1   9      120.39      153.04    125.33 o
  10   1   9      126.60      -33.71    125.47 o
  11   1   9       16.99      238.42    161.24 o
  12   1   9      618.17      175.78    223.40 o
  13   1   9       59.87     -105.81    278.12 o
 -16   2   9       57.60       48.87    235.43 o
 -15   2   9     1809.33     1995.76    227.90 o
 -14   2   9      456.72      617.66    147.29 o
 -13   2   9     2698.69     2802.57    121.49 o
 -12   2   9      389.94      284.04     74.88 o
 -11   2   9     2952.32     3105.54     84.96 o
 -10   2   9       27.03       45.95     45.41 o
  -9   2   9      377.32      380.70     47.99 o
  -8   2   9      838.70      987.93     63.14 o
  -7   2   9        5.63      -19.51     41.67 o
  -6   2   9       18.09       12.92     33.67 o
  -5   2   9     8073.60     8345.39    153.81 o
  -4   2   9       55.02        7.12     42.46 o
  -3   2   9     4784.53     4670.12     97.77 o
  -2   2   9      826.97      838.88     37.58 o
  -1   2   9    13722.62    14205.84    340.63 o
   0   2   9        3.57       76.10     48.21 o
   1   2   9    14228.68    15031.12    276.52 o
   2   2   9       89.37       99.21     55.58 o
   3   2   9     2400.43     2464.45     82.61 o
   4   2   9      110.59      -29.06     69.46 o
   5   2   9        1.00       64.09     69.43 o
   6   2   9        1.16      -79.16     79.16 o
   7   2   9     2618.44     2495.89    121.94 o
   8   2   9      394.24      346.10    105.35 o
   9   2   9     2346.59     2573.36    137.44 o
  10   2   9        3.38      277.91    176.48 o
  11   2   9     3012.77     3240.31    301.57 o
  12   2   9      158.80      240.23    206.93 o
 -15   3   9       37.59     -117.41    252.54 o
 -14   3   9       99.70       94.97    137.39 o
 -13   3   9        1.75       50.66     95.92 o
 -12   3   9       99.27       96.18     76.53 o
 -11   3   9     1218.43     1226.04     77.39 o
 -10   3   9     2838.84     2843.12     92.12 o
  -9   3   9      322.47      286.44     57.73 o
  -8   3   9     6147.05     6009.20    251.01 o
  -7   3   9      128.64      135.17     71.40 o
  -6   3   9     4427.20     4466.78    101.60 o
  -5   3   9     1544.23     1588.60     77.34 o
  -4   3   9     7065.31     7203.79    132.30 o
  -3   3   9       27.03      -26.95     50.80 o
  -2   3   9      532.77      512.41     65.10 o
  -1   3   9       20.08      -17.72     47.56 o
   0   3   9     3600.88     3581.53     82.49 o
   1   3   9      667.02      649.49     64.42 o
   2   3   9     5829.06     5902.42    132.57 o
   3   3   9      916.90      883.06     83.04 o
   4   3   9     9664.30     9888.22    162.61 o
   5   3   9      357.32      304.91     70.84 o
   6   3   9     5027.37     5094.59    156.79 o
   7   3   9     3401.91     3396.96    155.17 o
   8   3   9     6314.11     6384.54    190.38 o
   9   3   9      218.36      327.15    137.23 o
  10   3   9       89.21      -64.57    129.51 o
  11   3   9       51.66     -194.59    202.81 o
  12   3   9      178.16      262.36    189.97 o
 -15   4   9     1059.59      980.64    195.05 o
 -14   4   9      298.15      291.74    130.81 o
 -13   4   9     2671.81     2696.10    204.76 o
 -12   4   9      275.23      245.82     85.75 o
 -11   4   9     2049.58     2079.45     75.83 o
 -10   4   9      395.51      404.11     50.03 o
  -9   4   9      515.71      514.58     60.62 o
  -8   4   9      375.03      319.60     43.87 o
  -7   4   9      351.93      322.22     68.08 o
  -6   4   9        8.44      -29.29     55.64 o
  -5   4   9       24.47       53.28     56.01 o
  -4   4   9      401.06      432.94     56.73 o
  -3   4   9     8338.36     8449.97    217.10 o
  -2   4   9     4717.92     4374.39    133.98 o
  -1   4   9    12807.78    13011.81    275.68 o
   0   4   9     4270.80     4615.03    165.42 o
   1   4   9     4584.06     4690.44    112.29 o
   2   4   9     1938.16     2157.25     78.74 o
   3   4   9     1392.41     1447.94     84.66 o
   4   4   9        0.20       78.87     65.87 o
   5   4   9       28.16       35.42     76.85 o
   6   4   9      143.43       74.59     94.54 o
   7   4   9      606.47      575.49    108.62 o
   8   4   9      315.40      307.72    111.19 o
   9   4   9     3127.72     3386.67    163.70 o
  10   4   9      353.62      405.46    166.21 o
  11   4   9     1812.36     1839.53    187.93 o
  12   4   9       93.10      -74.46    210.45 o
 -15   5   9      100.15      378.93    187.19 o
 -14   5   9        2.66       78.17    176.29 o
 -13   5   9        0.17      -79.02    154.72 o
 -12   5   9      363.15      311.94     78.34 o
 -11   5   9       15.75      -53.48     61.48 o
 -10   5   9     1908.18     1819.11     98.11 o
  -9   5   9     1173.41     1194.93     56.56 o
  -8   5   9     7583.31     7856.43    227.22 o
  -7   5   9      616.21      564.95     66.32 o
  -6   5   9     2637.36     2676.01     86.40 o
  -5   5   9     1938.93     1978.35     91.21 o
  -4   5   9     5654.41     5516.86    136.05 o
  -3   5   9      324.00      355.24     65.49 o
  -2   5   9        0.80      -27.74     52.01 o
  -1   5   9      281.80      413.75     68.62 o
   0   5   9     1449.09     1443.14     60.88 o
   1   5   9      722.85      899.91     73.23 o
   2   5   9     2273.71     2442.07    124.38 o
   3   5   9      425.88      424.36     81.78 o
   4   5   9     8801.13     9080.78    199.72 o
   5   5   9     1104.79     1080.88    108.91 o
   6   5   9     2893.28     2817.44    113.57 o
   7   5   9     2818.57     2846.15    124.43 o
   8   5   9      594.78      694.26    149.67 o
   9   5   9        6.38       34.55    132.43 o
  10   5   9      192.78      206.62    165.85 o
  11   5   9        7.17      257.42    187.59 o
  12   5   9      208.56      463.44    226.50 o
 -15   6   9      587.76      404.37    168.43 o
 -14   6   9     1324.36     1028.27    158.92 o
 -13   6   9     2772.55     2874.95    180.07 o
 -12   6   9     1002.05     1065.09    111.17 o
 -11   6   9     4605.45     4868.09    197.87 o
 -10   6   9       68.80       48.70     48.05 o
  -9   6   9     1211.98     1287.84    105.54 o
  -8   6   9        8.43      -64.30     64.30 o
  -7   6   9      696.14      706.35     59.08 o
  -6   6   9     1763.10     1684.47    104.39 o
  -5   6   9       58.34       62.56     57.38 o
  -4   6   9     1005.35     1079.08     92.88 o
  -3   6   9     8020.85     8128.40    278.42 o
  -2   6   9     3208.85     2993.64    122.32 o
  -1   6   9     5161.83     5293.16    144.75 o
   0   6   9     1267.03     1068.61     80.81 o
   1   6   9     1875.15     1860.02     67.13 o
   2   6   9     3660.68     3567.90    111.06 o
   3   6   9      842.68      977.74     94.86 o
   4   6   9       45.38       26.13     67.69 o
   5   6   9        7.59       50.92     84.90 o
   6   6   9      323.67       35.97     85.54 o
   7   6   9      338.30      410.11    112.01 o
   8   6   9      948.01      898.28    130.79 o
   9   6   9     2795.79     2668.08    220.12 o
  10   6   9      330.39      369.36    180.77 o
  11   6   9     1181.10     1229.82    207.29 o
  12   6   9      804.43      685.83    270.09 o
 -14   7   9      306.82      663.41    165.87 o
 -13   7   9       67.61     -128.58    138.04 o
 -12   7   9      457.91      351.20    124.70 o
 -11   7   9        2.01      -58.71     83.63 o
 -10   7   9     1604.34     1852.15     89.22 o
  -9   7   9     2714.29     2672.90     81.47 o
  -8   7   9     4864.89     4962.51    172.78 o
  -7   7   9     1593.76     1625.24     92.24 o
  -6   7   9      446.14      480.65     72.50 o
  -5   7   9     4942.30     4706.35    120.87 o
  -4   7   9     8019.36     8240.60    228.64 o
  -3   7   9     2035.69     1891.90    104.48 o
  -2   7   9       22.17      -10.08     78.71 o
  -1   7   9       15.01       46.52     51.56 o
   0   7   9     1523.74     1668.38     65.58 o
   1   7   9      903.72      906.94     60.67 o
   2   7   9     1885.58     1988.85     87.85 o
   3   7   9      155.55      324.31     69.15 o
   4   7   9     1418.81     1499.44     97.71 o
   5   7   9      377.78      342.83     92.77 o
   6   7   9     3664.22     3782.41    181.16 o
   7   7   9      482.44      446.77    123.47 o
   8   7   9     3048.37     3198.68    220.24 o
   9   7   9       83.82      132.21    161.06 o
  10   7   9        0.32      -35.00    190.81 o
  11   7   9        0.05     -119.80    249.75 o
 -14   8   9     1758.80     1896.54    186.22 o
 -13   8   9      929.40      768.25    156.25 o
 -12   8   9      322.03      366.81    128.57 o
 -11   8   9        5.07      105.43     87.04 o
 -10   8   9      914.27      970.77     99.30 o
  -9   8   9      107.91      115.44     61.57 o
  -8   8   9       13.93       50.17     59.78 o
  -7   8   9     1299.09     1230.71     83.14 o
  -6   8   9     1383.79     1272.88     98.26 o
  -5   8   9      548.90      537.84    120.27 o
  -4   8   9      675.86      537.93     88.60 o
  -3   8   9     6345.15     6287.81    167.00 o
  -2   8   9     3318.83     3217.33    120.24 o
  -1   8   9     5730.98     5892.54    132.17 o
   0   8   9     4817.25     5031.38    182.99 o
   1   8   9     6065.64     6310.08    174.97 o
   2   8   9     2769.95     2895.56    173.23 o
   3   8   9     1280.26     1301.44     96.36 o
   4   8   9       41.57       38.12     70.28 o
   5   8   9      457.09      441.16    110.30 o
   6   8   9     1044.34     1037.13    117.89 o
   7   8   9     1058.22      893.80    147.12 o
   8   8   9      209.37      279.50    139.80 o
   9   8   9     1669.40     1730.16    198.06 o
  10   8   9     1693.62     1685.25    301.08 o
  11   8   9     1084.61      872.62    232.76 o
 -13   9   9      141.40      246.01    168.80 o
 -12   9   9       27.30       -6.24    182.42 o
 -11   9   9      827.44      763.22    111.42 o
 -10   9   9      873.73      919.53     85.08 o
  -9   9   9     1971.56     1963.72     87.46 o
  -8   9   9     2155.55     2149.73    102.90 o
  -7   9   9     4291.24     4118.80    186.28 o
  -6   9   9     1715.21     1765.06    124.96 o
  -5   9   9     1571.18     1469.89    125.81 o
  -4   9   9     1975.13     1830.12    147.07 o
  -3   9   9      100.65       11.74    112.12 o
  -2   9   9       40.33       40.54     68.84 o
  -1   9   9      301.87      262.31     66.22 o
   0   9   9       23.16       92.68     53.61 o
   1   9   9      706.62      706.20     55.74 o
   2   9   9     3057.97     3260.46    116.57 o
   3   9   9     3488.08     3467.92    110.67 o
   4   9   9      579.53      628.20     95.37 o
   5   9   9     4618.51     4689.03    211.00 o
   6   9   9     2107.77     2310.19    147.87 o
   7   9   9     2715.01     2893.05    183.70 o
   8   9   9      895.47      852.16    174.40 o
   9   9   9      766.28      789.51    275.06 o
  10   9   9       42.15      292.17    229.04 o
 -13  10   9      991.71     1008.83    458.72 o
 -12  10   9     1123.62     1367.73    375.90 o
 -11  10   9      149.20      324.02    149.29 o
 -10  10   9     1047.45     1146.72    129.53 o
  -9  10   9      594.45      402.36    110.98 o
  -8  10   9      579.96      574.03    159.19 o
  -7  10   9       63.01       96.47    118.17 o
  -6  10   9      246.49      172.36    139.48 o
  -5  10   9      209.62       54.02    115.99 o
  -4  10   9     2253.50     2175.05    166.66 o
  -3  10   9     1245.95     1058.38     80.75 o
  -2  10   9     4238.05     4132.89    138.36 o
  -1  10   9     1900.79     1895.63    166.70 o
   0  10   9     5198.74     5464.38    229.70 o
   1  10   9     1075.95     1138.19     69.75 o
   2  10   9     2955.66     3112.07    156.99 o
   3  10   9        3.19       76.11     76.63 o
   4  10   9      148.24      203.62     87.21 o
   5  10   9       65.69      113.93     97.97 o
   6  10   9      124.97       64.24    129.36 o
   7  10   9       58.76     -139.05    164.13 o
   8  10   9      312.26       93.47    265.76 o
   9  10   9     1493.33     1393.85    214.47 o
  10  10   9     1296.97      935.66    294.67 o
 -12  11   9      420.89      301.66    187.45 o
 -11  11   9      662.41      393.10    209.95 o
 -10  11   9      510.36      497.74    108.84 o
  -9  11   9     2111.42     2024.96    191.25 o
  -8  11   9      688.85      928.31    167.17 o
  -7  11   9     2853.90     2780.67    185.78 o
  -6  11   9      535.51      457.14    156.01 o
  -5  11   9     1579.99     1763.53    182.85 o
  -4  11   9      186.22      120.10     73.18 o
  -3  11   9      371.44      386.29     63.91 o
  -2  11   9        3.97       30.67     64.07 o
  -1  11   9       71.71      183.90     78.53 o
   0  11   9        5.70      -30.90     74.12 o
   1  11   9     2352.09     2414.41    139.06 o
   2  11   9     2348.32     2263.68     93.23 o
   3  11   9     2960.21     2782.19    134.96 o
   4  11   9      378.20      472.55     96.36 o
   5  11   9     3773.13     3811.59    168.52 o
   6  11   9      927.56      870.57    163.64 o
   7  11   9     2248.33     2484.77    245.89 o
   8  11   9      121.43      187.34    207.39 o
   9  11   9     1352.87     1190.54    254.19 o
 -11  12   9      269.56      140.79    152.81 o
 -10  12   9      285.02      327.98    274.44 o
  -9  12   9     1082.97      804.36    148.65 o
  -8  12   9       90.73       66.11    197.04 o
  -7  12   9      156.51      467.03    153.81 o
  -6  12   9      527.40      381.56    108.04 o
  -5  12   9      647.81      544.84     98.52 o
  -4  12   9     2257.50     2301.89    240.46 o
  -3  12   9       34.72      -69.04     69.04 o
  -2  12   9     3253.26     2954.68    328.48 o
  -1  12   9        2.87        4.29     82.17 o
   0  12   9     3692.44     3927.28    165.35 o
   1  12   9      333.75      527.78    114.39 o
   2  12   9     2545.46     2768.79    136.79 o
   3  12   9       11.73      -68.24    103.74 o
   4  12   9       13.20      139.40    104.51 o
   5  12   9      109.38      -23.73    270.05 o
   6  12   9      390.67      235.85    262.28 o
   7  12   9        0.81      -63.15    219.15 o
   8  12   9      663.63      206.41    267.52 o
 -10  13   9      182.16     -322.96    351.64 o
  -9  13   9     1303.82     1266.21    162.85 o
  -8  13   9       12.62       74.52    249.99 o
  -7  13   9     3936.02     3816.54    295.57 o
  -6  13   9       71.68      -90.37    190.34 o
  -5  13   9     2904.65     2732.53    173.29 o
  -4  13   9      183.53      144.25     76.42 o
  -3  13   9      518.27      403.24    104.59 o
  -2  13   9      591.63      735.84    144.38 o
  -1  13   9      126.53      129.65    137.60 o
   0  13   9       45.84      177.50    137.99 o
   1  13   9      349.12      517.00    155.47 o
   2  13   9      979.38      951.95    165.13 o
   3  13   9     1230.86     1376.31    190.87 o
   4  13   9       86.88     -122.76    167.46 o
   5  13   9      957.14     1022.47    221.78 o
   6  13   9      493.94      722.93    292.49 o
   7  13   9     1819.97     2198.47    515.51 o
  -9  14   9       30.69      -96.94    327.96 o
  -8  14   9       43.15      339.02    272.61 o
  -7  14   9       47.24      323.62    736.93 o
  -6  14   9      123.39       43.52    332.51 o
  -5  14   9      184.55      135.27    133.50 o
  -4  14   9      857.30      879.25    298.18 o
  -3  14   9       45.18        6.86    119.89 o
  -2  14   9     1946.54     2110.90    202.37 o
  -1  14   9      105.18       74.71    158.58 o
   0  14   9     3408.45     2913.77    323.26 o
   1  14   9        6.58       37.73    158.27 o
   2  14   9      633.47      663.28    208.13 o
   3  14   9       93.09     -115.63    209.95 o
   4  14   9      378.09      208.06    433.70 o
   5  14   9        0.50      -30.64    256.42 o
   6  14   9      111.25      -84.32    269.32 o
  -7  15   9     1720.23     1368.18    318.63 o
  -6  15   9       27.51     -197.33    290.20 o
  -5  15   9     1641.31     1557.10    185.72 o
  -4  15   9       18.06      194.81    147.80 o
  -3  15   9     1193.75      980.51    240.02 o
  -2  15   9       11.05       17.73    163.09 o
  -1  15   9       57.68      -58.84    334.99 o
   0  15   9       27.22       26.47    162.79 o
   1  15   9      704.50      762.68    222.00 o
   2  15   9       60.50       31.46    274.78 o
   3  15   9     2257.51     2671.34    412.70 o
   4  15   9      181.97      -76.40    214.93 o
  -5  16   9        3.97       31.52    188.81 o
  -4  16   9     1310.51     1145.88    230.15 o
  -3  16   9        4.34     -306.75    306.75 o
  -2  16   9     3911.11     3803.45    380.40 o
  -1  16   9      123.54      293.82    248.37 o
   0  16   9     1506.01      900.11    324.62 o
   1  16   9        8.43      -82.27    205.09 o
   2  16   9      991.92      920.85    280.53 o
 -14   0  10     1699.92     1483.45    277.14 o
 -12   0  10     3079.98     2742.30    215.44 o
 -10   0  10      218.84      259.94     73.34 o
  -8   0  10     1660.45     1724.28    118.80 o
  -6   0  10     7564.54     7942.36    165.04 o
  -4   0  10     9916.38     9904.50    209.81 o
  -2   0  10     5410.43     5582.59    175.52 o
   0   0  10    12592.80    12125.48    373.21 o
   2   0  10     1436.22     1466.20    115.29 o
   4   0  10     1332.40     1464.17    157.14 o
   6   0  10     2581.08     2425.90    151.18 o
   8   0  10     8985.22     8793.16    343.30 o
  10   0  10      928.34     1061.36    214.56 o
  12   0  10     1395.49      935.96    575.34 o
 -15   1  10      533.67      322.02    258.62 o
 -14   1  10       23.41      -26.61    138.23 o
 -13   1  10     1197.72     1295.51    112.84 o
 -12   1  10      399.29      491.19     67.72 o
 -11   1  10     2554.16     2774.92     94.38 o
 -10   1  10     1544.06     1621.17     72.01 o
  -9   1  10     3130.96     3294.59     89.98 o
  -8   1  10      122.03       87.73     45.47 o
  -7   1  10     7352.73     7665.43    292.63 o
  -6   1  10      332.99      377.59     48.60 o
  -5   1  10      189.85      225.07     35.75 o
  -4   1  10      202.06      167.02     35.59 o
  -3   1  10      237.44      245.79     35.77 o
  -2   1  10      477.62      453.33     44.79 o
  -1   1  10     6167.93     5992.39    127.39 o
   0   1  10      363.95      340.23     50.29 o
   1   1  10     8045.17     8015.87    222.86 o
   2   1  10      367.42      248.71     65.65 o
   3   1  10     6549.12     6534.10    129.95 o
   4   1  10       32.63      -25.75     76.27 o
   5   1  10     1333.56     1326.22     90.46 o
   6   1  10      239.16      275.98    101.82 o
   7   1  10     1081.30     1262.29    119.04 o
   8   1  10        0.24     -134.82    147.71 o
   9   1  10      453.43      502.65    171.20 o
  10   1  10       88.60      -36.94    160.94 o
  11   1  10     1678.51     1477.44    228.10 o
  12   1  10       62.76      -72.79    244.43 o
 -15   2  10       44.18     -116.99    158.41 o
 -14   2  10      746.31      600.44    256.53 o
 -13   2  10       95.42      219.83    118.43 o
 -12   2  10     1329.86     1403.33     85.43 o
 -11   2  10      149.33       76.62     62.94 o
 -10   2  10      136.09      215.53     58.48 o
  -9   2  10     1575.22     1441.63     62.67 o
  -8   2  10     2259.04     2229.53    111.99 o
  -7   2  10       87.02       64.48     33.93 o
  -6   2  10     5887.96     5782.87    122.44 o
  -5   2  10       13.66       -4.71     41.92 o
  -4   2  10     2714.95     2777.78     76.99 o
  -3   2  10        2.57       13.63     32.80 o
  -2   2  10     6762.85     6975.51    220.81 o
  -1   2  10      841.90      793.45     49.74 o
   0   2  10     5621.66     5759.64    112.81 o
   1   2  10        0.69       20.24     58.23 o
   2   2  10        8.55      -54.12     56.02 o
   3   2  10        3.11      -57.49     72.59 o
   4   2  10     2331.40     2304.40    109.15 o
   5   2  10      113.54      205.72     84.99 o
   6   2  10     4383.52     4239.15    174.75 o
   7   2  10       26.73       22.03     92.38 o
   8   2  10     5336.64     5717.35    197.37 o
   9   2  10       68.73      181.67    131.10 o
  10   2  10     1761.23     1800.82    180.70 o
  11   2  10       13.01       37.18    165.98 o
  12   2  10      659.42      411.14    263.76 o
 -15   3  10      157.25      307.39    156.29 o
 -14   3  10       37.82     -130.52    186.51 o
 -13   3  10     1405.80     1690.72    140.94 o
 -12   3  10      431.52      467.08     69.26 o
 -11   3  10     5612.57     5750.21    142.23 o
 -10   3  10       66.15      156.81     78.51 o
  -9   3  10     3627.35     3627.19    102.65 o
  -8   3  10       22.72       77.37     60.58 o
  -7   3  10     2426.95     2437.02     92.68 o
  -6   3  10      364.97      433.31     63.53 o
  -5   3  10      112.92      136.12     64.13 o
  -4   3  10      614.93      520.44     59.15 o
  -3   3  10     4475.84     4485.71    124.29 o
  -2   3  10     1685.95     1520.02     66.10 o
  -1   3  10    10511.29     9827.13    616.65 o
   0   3  10     1964.23     1959.04    109.91 o
   1   3  10    12356.75    12112.59    205.09 o
   2   3  10      516.81      555.76     65.48 o
   3   3  10     9121.53     9431.48    180.96 o
   4   3  10      785.85      822.29     83.89 o
   5   3  10     3477.62     3503.79    123.39 o
   6   3  10     1935.69     1922.60    106.59 o
   7   3  10     1393.71     1476.32    127.27 o
   8   3  10        1.78       69.14    132.35 o
   9   3  10        0.76     -193.74    193.74 o
  10   3  10        5.76     -101.85    189.81 o
  11   3  10     1014.70      825.25    181.75 o
  12   3  10      144.18      413.28    194.53 o
 -15   4  10      251.13       51.94    295.76 o
 -14   4  10      714.23      886.36    255.94 o
 -13   4  10      512.55      249.48    130.02 o
 -12   4  10     1025.51      899.75     77.90 o
 -11   4  10       88.37       91.95     54.28 o
 -10   4  10        2.22      -17.08     57.36 o
  -9   4  10      913.30      795.09     53.66 o
  -8   4  10     1404.75     1583.88    107.71 o
  -7   4  10      565.93      601.21     73.20 o
  -6   4  10     1252.88     1364.31     70.43 o
  -5   4  10     2723.06     2795.98    115.46 o
  -4   4  10     7130.93     7209.88    166.75 o
  -3   4  10       34.25        3.30     56.96 o
  -2   4  10     7261.15     7268.73    162.69 o
  -1   4  10     2492.02     2536.38    108.55 o
   0   4  10      963.73      991.77     56.90 o
   1   4  10      154.36      138.42     59.01 o
   2   4  10       28.11      -19.40     59.26 o
   3   4  10       50.55      -26.73     58.20 o
   4   4  10     1117.01     1239.50     74.70 o
   5   4  10      588.52      547.03     86.38 o
   6   4  10     3346.96     3297.23    132.75 o
   7   4  10      102.94      119.30    105.13 o
   8   4  10     2107.65     2208.54    158.76 o
   9   4  10      436.42      374.67    136.14 o
  10   4  10     2399.49     2234.56    226.87 o
  11   4  10      269.93      348.83    233.15 o
 -15   5  10      148.92      249.43    284.63 o
 -14   5  10      329.42      134.56    218.35 o
 -13   5  10      209.54      262.63    115.20 o
 -12   5  10       78.76       87.09    114.40 o
 -11   5  10     1634.09     1652.57    172.93 o
 -10   5  10     1872.13     1883.94     66.87 o
  -9   5  10     3838.90     3863.22    100.48 o
  -8   5  10      118.60       88.43     65.56 o
  -7   5  10     1515.46     1364.45     86.47 o
  -6   5  10      676.66      621.06     91.27 o
  -5   5  10        1.54      -15.77     52.69 o
  -4   5  10       14.43        6.13     63.04 o
  -3   5  10      137.25      180.91     63.40 o
  -2   5  10      599.23      445.55     67.53 o
  -1   5  10     6990.77     6846.47    193.85 o
   0   5  10     3844.14     3674.11    303.62 o
   1   5  10     5797.10     6165.21    138.08 o
   2   5  10     1243.57     1281.66     69.99 o
   3   5  10     8287.12     8780.33    149.10 o
   4   5  10      282.27      276.19     82.18 o
   5   5  10     2316.15     2320.05    111.31 o
   6   5  10      642.36      648.01    105.88 o
   7   5  10        0.79       26.56    130.48 o
   8   5  10        5.73     -146.71    146.71 o
   9   5  10       58.23      -90.90    197.82 o
  10   5  10       42.59      220.96    160.93 o
  11   5  10     1812.33     1720.33    232.78 o
 -14   6  10     1398.32     1390.21    276.14 o
 -13   6  10      185.57      169.80    151.65 o
 -12   6  10      919.55     1029.70    121.41 o
 -11   6  10      124.02      249.42     67.30 o
 -10   6  10      196.83      134.79     53.65 o
  -9   6  10      218.32      241.94     79.98 o
  -8   6  10     1403.13     1268.36     77.88 o
  -7   6  10     1221.76     1225.50    150.57 o
  -6   6  10     1993.86     2035.26     86.06 o
  -5   6  10     1143.59     1156.17     68.97 o
  -4   6  10     4054.43     4236.68    135.37 o
  -3   6  10     1423.65     1548.14    117.58 o
  -2   6  10     4117.31     4183.27    114.28 o
  -1   6  10      318.51      274.45     57.40 o
   0   6  10      303.85      152.68     79.73 o
   1   6  10     1394.84     1479.41     80.80 o
   2   6  10        5.79       -0.26     78.12 o
   3   6  10       78.71       82.62     64.78 o
   4   6  10     1462.44     1545.51     94.15 o
   5   6  10     3502.38     3429.55    143.93 o
   6   6  10     5126.21     5017.44    167.70 o
   7   6  10     2560.53     2581.73    152.78 o
   8   6  10     2009.24     1991.55    162.05 o
   9   6  10     1286.04     1254.11    172.60 o
  10   6  10     2972.48     2804.84    249.49 o
  11   6  10      352.59      380.91    281.87 o
 -14   7  10       91.15      250.21    178.83 o
 -13   7  10      383.12      153.29    215.69 o
 -12   7  10      184.90      260.20    111.18 o
 -11   7  10     1839.09     1670.03    138.74 o
 -10   7  10     2468.59     2424.54     96.79 o
  -9   7  10     3107.11     3425.42    147.89 o
  -8   7  10      765.21      689.79     97.27 o
  -7   7  10      887.68      899.38    105.56 o
  -6   7  10     1519.23     1290.82     70.83 o
  -5   7  10     1425.27     1325.99    108.96 o
  -4   7  10       98.31       14.94     78.03 o
  -3   7  10        5.76       59.07    100.72 o
  -2   7  10     1772.81     1717.89    103.28 o
  -1   7  10     1432.39     1353.15    112.41 o
   0   7  10     4893.39     5114.62    159.76 o
   1   7  10     3677.41     3996.34    111.94 o
   2   7  10     1883.25     1842.32     82.92 o
   3   7  10     1592.37     1590.26     92.10 o
   4   7  10      180.71      211.49     84.58 o
   5   7  10     1611.22     1585.67    129.74 o
   6   7  10      177.04       93.03    104.84 o
   7   7  10        5.12      131.17    137.02 o
   8   7  10        3.16       -2.86    147.62 o
   9   7  10       11.87        4.38    180.56 o
  10   7  10      290.23      626.29    190.80 o
 -13   8  10       90.65      -93.14    150.61 o
 -12   8  10      167.30      139.11    157.94 o
 -11   8  10      607.95      755.22    130.33 o
 -10   8  10        1.17       48.48     89.74 o
  -9   8  10      189.64      267.85     81.61 o
  -8   8  10     1225.75     1192.94    209.47 o
  -7   8  10      621.35      451.38    109.13 o
  -6   8  10     3999.19     3987.71    119.83 o
  -5   8  10     1125.29     1189.41    105.82 o
  -4   8  10     3046.85     3072.86    127.72 o
  -3   8  10     2493.72     2611.08    146.34 o
  -2   8  10     3555.19     3466.10    168.13 o
  -1   8  10     2867.35     2652.04     87.14 o
   0   8  10     1063.39     1094.33    119.42 o
   1   8  10      390.97      264.13     66.42 o
   2   8  10        9.90       91.04     65.34 o
   3   8  10       58.30      -74.37     96.04 o
   4   8  10      312.60      322.76    119.30 o
   5   8  10     2455.66     2632.90    159.02 o
   6   8  10     1445.72     1137.74    133.96 o
   7   8  10      632.61      698.00    142.15 o
   8   8  10      748.84      742.01    290.71 o
   9   8  10     1522.02     1712.21    242.28 o
  10   8  10     1911.37     1652.92    230.88 o
 -13   9  10      175.19      -29.03    224.65 o
 -12   9  10      820.96     1062.98    136.49 o
 -11   9  10     1340.50     1231.57    107.31 o
 -10   9  10     1926.86     1716.81    146.71 o
  -9   9  10      797.00      877.23    117.36 o
  -8   9  10     1475.54     1473.84    159.04 o
  -7   9  10      548.24      539.29    111.60 o
  -6   9  10       88.45      -30.61     95.60 o
  -5   9  10        8.57       27.77     76.79 o
  -4   9  10       67.79       87.63     98.16 o
  -3   9  10      310.24      348.56     98.32 o
  -2   9  10     1443.40     1696.09    135.80 o
  -1   9  10      290.75      273.28     47.72 o
   0   9  10     1882.50     1851.11    122.15 o
   1   9  10     3333.04     3706.03    145.78 o
   2   9  10     4085.33     4355.64    184.43 o
   3   9  10      517.97      536.39     88.04 o
   4   9  10     2486.76     2516.71    149.13 o
   5   9  10     1020.40     1057.62    116.84 o
   6   9  10     1843.96     2179.81    193.34 o
   7   9  10      123.71     -168.79    177.60 o
   8   9  10       31.26     -130.36    277.04 o
   9   9  10        2.79      -31.18    187.23 o
 -12  10  10       30.19       94.67    275.87 o
 -11  10  10        1.45     -200.14    208.53 o
 -10  10  10       13.55      142.97    261.91 o
  -9  10  10        7.93       66.34    166.75 o
  -8  10  10      431.77      377.55    175.35 o
  -7  10  10     1481.57     1650.97    166.05 o
  -6  10  10     1698.57     1731.72    153.70 o
  -5  10  10     3349.23     3041.90    216.77 o
  -4  10  10     1430.16     1374.70    131.96 o
  -3  10  10     2890.46     2864.86    141.91 o
  -2  10  10     1348.42     1488.08    132.79 o
  -1  10  10      935.95     1006.51     69.23 o
   0  10  10     1172.96     1042.52     78.83 o
   1  10  10       96.44       -5.04     77.65 o
   2  10  10      451.96      220.94     89.65 o
   3  10  10      161.92      167.93     87.26 o
   4  10  10      378.81      575.02    128.44 o
   5  10  10     1197.72     1412.32    140.69 o
   6  10  10     1069.25     1087.30    224.02 o
   7  10  10     1281.40      750.36    204.14 o
   8  10  10      829.84      844.77    339.89 o
   9  10  10     1125.67      850.68    245.98 o
 -11  11  10      503.41      650.31    394.04 o
 -10  11  10     2075.99     2164.45    444.18 o
  -9  11  10      627.54      339.25    197.18 o
  -8  11  10     1186.51     1415.31    385.82 o
  -7  11  10       91.77       17.75    128.20 o
  -6  11  10      193.01      212.41    215.12 o
  -5  11  10      217.48      463.00    154.93 o
  -4  11  10       19.26      109.43    179.40 o
  -3  11  10        1.95      -34.76    142.76 o
  -2  11  10      634.98      691.00     77.08 o
  -1  11  10       46.37      144.45    133.09 o
   0  11  10     5257.49     5853.10    280.45 o
   1  11  10     2640.96     2797.57    121.53 o
   2  11  10     3904.45     4045.08    141.38 o
   3  11  10      123.96      163.21     89.23 o
   4  11  10     2619.82     2362.07    179.93 o
   5  11  10      633.95      849.21    235.57 o
   6  11  10      961.36     1071.38    338.35 o
   7  11  10       48.26      500.17    215.41 o
   8  11  10      449.28       23.62    257.52 o
 -11  12  10       72.28      -67.55    320.26 o
 -10  12  10       36.72       52.88    260.70 o
  -9  12  10       37.95      263.13    201.31 o
  -8  12  10        6.54      -72.98    207.43 o
  -7  12  10     1435.93     1005.11    200.36 o
  -6  12  10      858.51      824.33    214.26 o
  -5  12  10     2106.40     2170.22    212.08 o
  -4  12  10      495.91      489.47    157.48 o
  -3  12  10     2041.39     1733.59    188.25 o
  -2  12  10       23.53     -186.52    186.52 o
  -1  12  10     1762.30     1606.17    153.28 o
   0  12  10      151.28      -93.53    108.15 o
   1  12  10      329.18      251.55    135.50 o
   2  12  10      245.65      -53.16    254.91 o
   3  12  10      522.38      569.99    211.51 o
   4  12  10      364.73      714.32    189.36 o
   5  12  10      838.44     1018.18    226.67 o
   6  12  10       64.60      -11.64    229.65 o
   7  12  10     2022.80     1824.50    263.47 o
  -9  13  10      224.81      114.65    257.15 o
  -8  13  10     2076.03     1732.05    303.73 o
  -7  13  10        0.69     -107.92    251.17 o
  -6  13  10     1057.22      963.11    217.17 o
  -5  13  10       38.91      -77.50    223.66 o
  -4  13  10        1.96     -184.43    241.90 o
  -3  13  10       46.59      104.54    142.74 o
  -2  13  10     1155.61     1032.31    152.64 o
  -1  13  10      224.13       16.10    175.29 o
   0  13  10     1597.44     1744.55    163.19 o
   1  13  10     1314.36     1108.35    150.37 o
   2  13  10     1840.03     1847.01    230.31 o
   3  13  10       91.34      257.50    234.88 o
   4  13  10     1400.24     1322.80    226.27 o
   5  13  10      154.09      343.79    207.64 o
   6  13  10      436.45       34.62    253.55 o
  -8  14  10      125.52      230.02    292.09 o
  -7  14  10     1611.79     1737.29    330.92 o
  -6  14  10       34.77      225.00    233.81 o
  -5  14  10     1715.56     1620.13    264.60 o
  -4  14  10      110.96       75.34    106.97 o
  -3  14  10     1744.59     1500.14    158.83 o
  -2  14  10       14.48        9.27    212.81 o
  -1  14  10     2137.39     2247.74    310.11 o
   0  14  10       34.85       11.93    177.76 o
   1  14  10       79.23     -212.76    212.76 o
   2  14  10       24.77      577.30    708.43 o
   3  14  10      185.78      233.56    225.54 o
   4  14  10       14.99     -264.87    317.48 o
  -6  15  10      494.77      576.48    475.16 o
  -5  15  10       46.46     1048.26    551.93 o
  -4  15  10        0.69      158.35    260.45 o
  -3  15  10        9.89       29.76    171.21 o
  -2  15  10      500.82      -43.06    234.43 o
  -1  15  10       49.77      -15.33    192.57 o
   0  15  10     2015.36     2368.34    290.04 o
   1  15  10        2.64     -158.86    215.57 o
   2  15  10     1504.94     1581.70    263.25 o
 -15   0  11      373.32     -204.78    515.89 o
 -13   0  11       78.53       82.37    179.57 o
 -11   0  11      327.28      365.07    100.76 o
  -9   0  11     4917.48     5278.84    174.01 o
  -7   0  11     6681.80     7126.53    267.35 o
  -5   0  11     1018.33     1160.20     87.93 o
  -3   0  11      537.72      611.94     63.68 o
  -1   0  11        1.13       -9.18     75.67 o
   1   0  11     3291.55     3058.15    203.72 o
   3   0  11     3604.77     3703.62    192.45 o
   5   0  11     2522.83     2603.38    143.33 o
   7   0  11     7578.72     7779.31    467.28 o
   9   0  11      474.15      580.05    269.29 o
  11   0  11        7.03     -108.26    287.31 o
 -15   1  11        1.53     -209.98    380.32 o
 -14   1  11     1747.06     1871.02    200.25 o
 -13   1  11       18.57      -43.24    144.33 o
 -12   1  11     2239.48     2360.71    105.32 o
 -11   1  11       74.53       29.36     69.02 o
 -10   1  11     2133.67     2114.44     80.96 o
  -9   1  11       62.82       44.17     53.04 o
  -8   1  11      878.59      778.95     78.56 o
  -7   1  11       11.76      -41.30     41.30 o
  -6   1  11      163.38      192.08     33.43 o
  -5   1  11      320.35      450.19     54.41 o
  -4   1  11      527.94      631.35     37.68 o
  -3   1  11     3161.30     2961.10    172.39 o
  -2   1  11     8805.58     9560.14    249.32 o
  -1   1  11       37.85       89.63     44.82 o
   0   1  11     8024.76     7981.68    169.76 o
   1   1  11       82.75      171.12     66.74 o
   2   1  11     3939.11     4138.86    109.09 o
   3   1  11      524.74      570.45     80.64 o
   4   1  11       18.18       66.11     80.66 o
   5   1  11       49.77       -5.53     82.57 o
   6   1  11       50.10      -58.85     91.70 o
   7   1  11        0.83      -54.62    208.30 o
   8   1  11     1909.46     1953.74    210.29 o
   9   1  11       35.05     -126.36    150.02 o
  10   1  11     2513.45     2599.24    216.03 o
  11   1  11      159.35       70.96    266.05 o
 -15   2  11      304.26      208.92    186.85 o
 -14   2  11        1.21     -205.35    205.35 o
 -13   2  11        1.12       71.11    137.44 o
 -12   2  11      294.05      187.18     76.55 o
 -11   2  11      708.00      791.14     75.93 o
 -10   2  11       27.70       47.23     56.49 o
  -9   2  11     5461.03     5546.90    164.92 o
  -8   2  11        2.23       32.19     39.73 o
  -7   2  11     4325.10     4855.41    129.11 o
  -6   2  11      499.37      647.46     74.66 o
  -5   2  11     4843.32     5037.65    106.77 o
  -4   2  11      394.30      299.73     65.91 o
  -3   2  11     4526.92     4661.06    129.57 o
  -2   2  11     1055.13     1115.25     64.14 o
  -1   2  11       28.27       57.53     46.61 o
   0   2  11      264.88      235.22     48.38 o
   1   2  11     1518.16     1566.83     69.59 o
   2   2  11       65.55        5.92     59.64 o
   3   2  11     8302.13     8221.24    162.52 o
   4   2  11      766.11      815.26     92.54 o
   5   2  11     3763.44     3880.16    173.88 o
   6   2  11      261.95      241.84    106.61 o
   7   2  11     6352.34     6642.76    208.27 o
   8   2  11       23.43      -84.30    123.93 o
   9   2  11      277.96      511.95    186.98 o
  10   2  11       10.21        2.79    186.44 o
  11   2  11        1.75     -157.93    218.35 o
 -15   3  11       17.75      525.25    179.48 o
 -14   3  11     1245.01     1689.59    204.59 o
 -13   3  11      396.72      326.45    112.82 o
 -12   3  11     1997.65     1972.81    137.19 o
 -11   3  11      224.09      131.09     64.46 o
 -10   3  11     1731.77     1898.89     80.20 o
  -9   3  11     1055.34     1160.03     84.83 o
  -8   3  11     1166.56     1213.83     97.54 o
  -7   3  11       44.62        9.32     59.46 o
  -6   3  11      990.43      903.23     62.93 o
  -5   3  11        4.33       16.39     51.48 o
  -4   3  11     3111.45     2845.17    101.71 o
  -3   3  11      167.88      111.78     73.34 o
  -2   3  11     5794.96     5882.26    188.47 o
  -1   3  11       44.92       12.29     49.96 o
   0   3  11     7169.62     7314.65    205.72 o
   1   3  11     1435.93     1391.21     70.88 o
   2   3  11     5187.49     5477.53    164.59 o
   3   3  11       90.47        6.38     73.62 o
   4   3  11      368.05      326.83     84.12 o
   5   3  11      510.77      513.75     96.10 o
   6   3  11       43.89      140.35     96.67 o
   7   3  11       80.00      346.76    135.52 o
   8   3  11      419.43      699.28    159.58 o
   9   3  11       92.40     -154.45    158.27 o
  10   3  11     1923.57     2196.01    228.24 o
  11   3  11       31.10     -125.50    232.06 o
 -14   4  11        5.35       93.52    268.28 o
 -13   4  11       18.10      -93.88    140.32 o
 -12   4  11      194.20      133.89     89.98 o
 -11   4  11      443.22      548.24    116.00 o
 -10   4  11      275.79      232.73     78.27 o
  -9   4  11     3700.12     3846.85    148.12 o
  -8   4  11      499.72      600.34     75.95 o
  -7   4  11     3831.50     3891.16    198.88 o
  -6   4  11     1740.78     1585.18     91.54 o
  -5   4  11     2412.15     2385.15    115.57 o
  -4   4  11      508.78      411.67     67.03 o
  -3   4  11     1189.63     1137.31     84.12 o
  -2   4  11       21.48       37.23     65.64 o
  -1   4  11        0.08       -7.39     63.78 o
   0   4  11      332.62      263.63     70.40 o
   1   4  11     1786.62     1884.29    105.32 o
   2   4  11      579.51      440.83     67.91 o
   3   4  11     8160.02     8157.18    178.74 o
   4   4  11     2115.43     2271.75    111.57 o
   5   4  11     6494.62     6547.00    162.05 o
   6   4  11      509.20      517.69    114.83 o
   7   4  11     2661.00     2716.68    212.10 o
   8   4  11      391.28      439.37    133.64 o
   9   4  11     1220.77     1251.66    237.23 o
  10   4  11       24.59      169.52    172.43 o
  11   4  11       42.96      245.06    209.30 o
 -14   5  11     1673.59     1642.40    242.43 o
 -13   5  11       45.82       76.06    116.37 o
 -12   5  11     2920.23     2822.04    277.15 o
 -11   5  11      768.35      701.66    105.58 o
 -10   5  11     2227.89     2334.83    158.57 o
  -9   5  11      108.04       57.63     77.62 o
  -8   5  11     1145.20     1147.80     90.88 o
  -7   5  11      186.59       75.16    107.48 o
  -6   5  11        2.95       61.65     65.74 o
  -5   5  11        2.78       12.26     62.47 o
  -4   5  11     2310.21     2360.00    172.71 o
  -3   5  11     1900.02     1931.39    102.11 o
  -2   5  11     8137.40     8056.96    240.89 o
  -1   5  11     3270.39     3153.54     73.16 o
   0   5  11     1088.62      876.94     98.72 o
   1   5  11     3633.37     3429.21    109.89 o
   2   5  11     4251.29     4298.94    141.47 o
   3   5  11       66.55      144.88     67.41 o
   4   5  11      494.95      457.70     96.37 o
   5   5  11       38.75      213.57     92.42 o
   6   5  11      202.31      174.78    132.69 o
   7   5  11       37.32      126.22    130.16 o
   8   5  11      459.05      602.14    226.49 o
   9   5  11       46.99     -118.89    180.23 o
  10   5  11     1698.32     1768.17    196.56 o
 -14   6  11      157.66      314.22    175.20 o
 -13   6  11        1.29     -233.20    264.64 o
 -12   6  11      405.12      337.36     99.68 o
 -11   6  11      576.77      555.19     69.56 o
 -10   6  11      376.01      459.85    127.35 o
  -9   6  11     1853.86     1931.83    120.12 o
  -8   6  11     2267.37     2372.74    110.20 o
  -7   6  11     3914.78     3993.81    134.62 o
  -6   6  11     1379.59     1392.17     83.20 o
  -5   6  11      505.29      413.02     87.56 o
  -4   6  11     1419.28     1327.01     96.23 o
  -3   6  11      734.43      722.41     79.62 o
  -2   6  11       88.18       66.49     84.57 o
  -1   6  11      256.60      164.82     73.89 o
   0   6  11       41.19      -37.02     54.13 o
   1   6  11      337.88      303.32     89.27 o
   2   6  11       25.09       15.06     71.81 o
   3   6  11     3690.20     3619.22    111.68 o
   4   6  11     2967.30     3035.24    115.01 o
   5   6  11     2889.99     3131.55    155.94 o
   6   6  11     2502.17     2511.86    148.95 o
   7   6  11      785.59      845.55    159.32 o
   8   6  11      552.49      459.01    157.88 o
   9   6  11      976.24     1500.92    246.66 o
  10   6  11        1.26       40.91    198.89 o
 -13   7  11      409.64      353.69    115.45 o
 -12   7  11      331.37      342.76    151.36 o
 -11   7  11     1481.14     1195.25    212.74 o
 -10   7  11      450.82      451.07     99.76 o
  -9   7  11      550.28      596.71    220.04 o
  -8   7  11      175.22      238.44     94.62 o
  -7   7  11       10.20      -81.05     81.05 o
  -6   7  11      238.12       80.02     75.97 o
  -5   7  11      173.68       99.98     73.67 o
  -4   7  11     1661.50     1797.21    134.51 o
  -3   7  11     1346.08     1268.17    108.84 o
  -2   7  11     2566.38     2653.01    125.46 o
  -1   7  11     1181.11      990.64     86.83 o
   0   7  11     3396.87     3563.33     95.75 o
   1   7  11     1087.99     1197.91     68.39 o
   2   7  11     1492.82     1504.67    111.07 o
   3   7  11        2.41      -80.48     93.92 o
   4   7  11       16.02      -90.97     90.97 o
   5   7  11        6.66     -107.57    157.15 o
   6   7  11     1680.16     1767.64    158.92 o
   7   7  11       13.24       34.98    149.74 o
   8   7  11      488.47      307.88    168.53 o
   9   7  11      639.64      831.65    190.58 o
  10   7  11     1246.92      963.20    520.92 o
 -13   8  11      205.99     -143.72    358.20 o
 -12   8  11       41.50       24.88    213.68 o
 -11   8  11       17.30      120.35    119.11 o
 -10   8  11     1405.30     1459.49    116.48 o
  -9   8  11      872.69      678.17    104.23 o
  -8   8  11     1519.33     1518.34    117.71 o
  -7   8  11     3488.36     3748.59    196.82 o
  -6   8  11      639.12      674.62     95.86 o
  -5   8  11     1904.36     1694.70    101.76 o
  -4   8  11      418.74      418.71    103.14 o
  -3   8  11      819.00      687.59    115.12 o
  -2   8  11      395.26      340.93    101.71 o
  -1   8  11        8.43      -18.85     64.04 o
   0   8  11      533.35      560.33     68.65 o
   1   8  11      156.67      292.85     80.47 o
   2   8  11     1276.98     1173.33    110.31 o
   3   8  11     1205.21     1211.23    102.09 o
   4   8  11     4059.43     4148.94    171.63 o
   5   8  11     2468.70     2528.47    165.59 o
   6   8  11      861.88      847.73    245.05 o
   7   8  11      853.22      874.96    234.77 o
   8   8  11     1098.34     1394.73    185.50 o
   9   8  11      621.25      912.06    243.50 o
 -12   9  11      278.39      -70.56    290.51 o
 -11   9  11      651.20      336.98    229.20 o
 -10   9  11      391.76      216.14    219.96 o
  -9   9  11      565.40      572.67    143.08 o
  -8   9  11        7.41      -46.54    141.73 o
  -7   9  11       24.30      268.62    151.98 o
  -6   9  11      982.90      922.66     81.94 o
  -5   9  11        1.65      -96.13     96.13 o
  -4   9  11      720.18      893.28    137.58 o
  -3   9  11     3252.69     3436.09    154.12 o
  -2   9  11     1196.46     1283.97    129.04 o
  -1   9  11     2581.65     2709.92    144.63 o
   0   9  11     3800.51     3950.30    199.50 o
   1   9  11     1963.18     2010.04    133.88 o
   2   9  11      702.31      743.16     88.41 o
   3   9  11      386.81      471.44    100.56 o
   4   9  11        3.46      156.26    116.56 o
   5   9  11      218.47      379.74    140.33 o
   6   9  11        0.55     -147.40    147.40 o
   7   9  11      664.64      576.33    220.76 o
   8   9  11      933.37     1242.54    243.93 o
 -12  10  11      256.89       72.75    289.65 o
 -11  10  11        0.90       41.71    253.55 o
 -10  10  11      369.41      691.13    305.13 o
  -9  10  11      365.46      329.95    151.46 o
  -8  10  11     2262.84     1978.88    167.78 o
  -7  10  11     1402.10     1301.72    256.70 o
  -6  10  11     1490.27     1239.35    154.66 o
  -5  10  11     1322.74     1520.86    112.39 o
  -4  10  11      879.68     1043.12    152.94 o
  -3  10  11      661.58      559.08    178.75 o
  -2  10  11      144.07      376.72    144.69 o
  -1  10  11      260.74      153.59     65.90 o
   0  10  11      295.18      372.25     94.02 o
   1  10  11      295.44      271.93     84.37 o
   2  10  11     1811.88     1842.39    211.88 o
   3  10  11      880.54      948.77    131.12 o
   4  10  11     2237.69     2490.96    214.78 o
   5  10  11      763.88      536.07    260.00 o
   6  10  11     1847.28     1840.00    260.25 o
   7  10  11       79.80       11.22    284.50 o
   8  10  11      740.09     1050.02    445.42 o
 -11  11  11     1609.35     1593.26    390.52 o
 -10  11  11     1102.32      641.43    277.68 o
  -9  11  11      537.07      300.35    376.40 o
  -8  11  11       91.48     -138.06    175.56 o
  -7  11  11        7.17      -89.53    174.44 o
  -6  11  11      115.42        1.54    145.74 o
  -5  11  11      407.49      238.11    142.84 o
  -4  11  11      443.79      428.39    197.21 o
  -3  11  11      886.79      551.77    165.67 o
  -2  11  11      184.70      357.51    165.38 o
  -1  11  11     5179.52     5016.85    288.84 o
   0  11  11     1538.33     1422.95    104.93 o
   1  11  11     1953.38     1735.38    149.05 o
   2  11  11      192.52      221.24    196.51 o
   3  11  11      378.14      220.63    275.71 o
   4  11  11        4.00     -195.10    226.55 o
   5  11  11        1.93       23.83    207.46 o
   6  11  11        1.27       83.09    198.79 o
   7  11  11       76.20     -193.93    307.84 o
 -10  12  11      441.36      379.75    291.73 o
  -9  12  11       78.93     -127.54    251.63 o
  -8  12  11     1795.36     1312.45    258.93 o
  -7  12  11      211.57      402.22    192.58 o
  -6  12  11     1900.25     1596.49    207.83 o
  -5  12  11      310.55       44.19    201.97 o
  -4  12  11      702.50      818.23    192.70 o
  -3  12  11      239.44      330.19    180.65 o
  -2  12  11       78.32      177.86    178.33 o
  -1  12  11        2.10       35.78    208.14 o
   0  12  11      212.80       98.00    153.68 o
   1  12  11      103.10     -200.61    229.20 o
   2  12  11      990.87     1184.79    322.23 o
   3  12  11      161.58      286.03    184.11 o
   4  12  11     1430.80     1583.65    232.45 o
   5  12  11      107.27      -23.35    224.93 o
   6  12  11     3304.21     3125.49    305.38 o
  -8  13  11      157.17       32.85    287.38 o
  -7  13  11        0.02      -35.97    234.01 o
  -6  13  11       25.36      109.47    252.28 o
  -5  13  11      466.10      118.91    239.47 o
  -4  13  11      207.48       72.49    243.28 o
  -3  13  11     1471.03     1210.07    282.24 o
  -2  13  11      137.58       57.65    257.94 o
  -1  13  11     2235.09     1845.14    200.65 o
   0  13  11      501.04      384.48    203.50 o
   1  13  11     1601.46     1752.49    211.63 o
   2  13  11      210.67     -130.01    217.68 o
   3  13  11      173.93      266.59    201.96 o
   4  13  11       20.81      -17.97    231.28 o
   5  13  11        0.06      111.75    514.94 o
  -7  14  11        2.72     -257.83    308.24 o
  -6  14  11     1727.39     1331.51    306.02 o
  -5  14  11      336.33      362.07    274.84 o
  -4  14  11     1308.48      886.02    303.06 o
  -3  14  11      141.78      308.37    279.48 o
  -2  14  11      575.82      546.61    275.72 o
  -1  14  11        6.59       -6.10    156.12 o
   0  14  11        4.33      -15.37    166.19 o
   1  14  11       10.12       -6.07    197.60 o
   2  14  11      653.82      680.06    414.60 o
   3  14  11      180.07      -19.23    200.71 o
  -4  15  11       26.93     -304.50    593.27 o
  -3  15  11     1649.43     1581.84    286.12 o
  -2  15  11       42.26     -303.15    303.15 o
  -1  15  11     2386.91     2444.02    756.53 o
   0  15  11       73.15      130.71    197.70 o
 -14   0  12       33.09     -159.39    231.50 o
 -12   0  12      790.75      984.94    164.12 o
 -10   0  12     7912.08     8399.80    526.17 o
  -8   0  12    11839.95    13454.60    484.54 o
  -6   0  12      148.09       10.18     69.96 o
  -4   0  12     1376.85     1357.79     91.25 o
  -2   0  12      215.95      138.11    147.74 o
   0   0  12     3157.02     3102.23    187.80 o
   2   0  12     3271.51     3338.01    198.17 o
   4   0  12     2692.97     2838.90    216.12 o
   6   0  12     2390.35     2716.46    262.01 o
   8   0  12       92.90      -32.68    191.04 o
  10   0  12      619.21      349.70    278.81 o
 -14   1  12        3.03     -163.28    163.28 o
 -13   1  12      839.36     1225.98    227.87 o
 -12   1  12       57.34       91.10    167.97 o
 -11   1  12       17.19      -34.89     64.96 o
 -10   1  12      142.32      229.40     63.90 o
  -9   1  12      102.41       89.06     52.69 o
  -8   1  12      319.67      283.31     56.86 o
  -7   1  12     2667.12     2789.25    112.51 o
  -6   1  12       57.34       72.74     40.02 o
  -5   1  12     4225.03     4462.22    135.58 o
  -4   1  12       60.91      175.32     47.94 o
  -3   1  12     9347.10     9745.49    297.96 o
  -2   1  12      319.25      264.23     54.79 o
  -1   1  12     3213.82     3234.33    114.96 o
   0   1  12        6.70       -0.85     54.30 o
   1   1  12      166.46      239.09     72.48 o
   2   1  12        2.35      124.85     70.38 o
   3   1  12     1102.46     1169.52     81.68 o
   4   1  12       10.54        6.17     84.61 o
   5   1  12     4590.90     4349.48    141.20 o
   6   1  12       16.98      -80.88    105.98 o
   7   1  12     4291.56     4558.36    229.53 o
   8   1  12        0.59      -28.41    181.68 o
   9   1  12     2821.60     2837.40    300.77 o
  10   1  12        2.73      -72.11    261.13 o
 -14   2  12      135.37      277.20    220.08 o
 -13   2  12      116.08       96.13    123.89 o
 -12   2  12     1174.95     1170.36    134.49 o
 -11   2  12      180.88       57.34     68.33 o
 -10   2  12     4410.63     4729.09    162.88 o
  -9   2  12      187.86      264.36     46.96 o
  -8   2  12     3806.39     4269.36    153.97 o
  -7   2  12      309.79      258.82     61.15 o
  -6   2  12     1520.11     1526.18     70.12 o
  -5   2  12        1.90      -30.89     57.99 o
  -4   2  12      380.37      330.36     65.30 o
  -3   2  12      821.78      906.70     63.84 o
  -2   2  12     1385.38     1379.40     87.57 o
  -1   2  12      199.70      141.31     50.92 o
   0   2  12     3699.90     3687.73    120.59 o
   1   2  12     1479.78     1443.47     90.23 o
   2   2  12     7118.78     6932.87    231.16 o
   3   2  12      548.55      461.35     78.00 o
   4   2  12     1397.51     1311.88    121.75 o
   5   2  12      399.39      434.84    118.22 o
   6   2  12     3163.57     2904.92    167.49 o
   7   2  12       13.51      -61.51    134.86 o
   8   2  12       73.03     -119.03    175.10 o
   9   2  12       24.79      -97.67    174.54 o
  10   2  12      374.23     -151.71    229.61 o
 -14   3  12       24.32      -75.53    286.20 o
 -13   3  12      918.83     1157.30    156.09 o
 -12   3  12        1.06      -17.38     99.03 o
 -11   3  12      302.04      325.20     68.72 o
 -10   3  12       54.64      128.75     78.10 o
  -9   3  12        6.02       77.63     73.59 o
  -8   3  12        0.45      -41.97     83.81 o
  -7   3  12     2386.84     2421.65    127.70 o
  -6   3  12      184.42      186.79     60.13 o
  -5   3  12     2685.79     2694.92    112.51 o
  -4   3  12     1270.98     1190.70     87.85 o
  -3   3  12     3245.02     3365.17    132.35 o
  -2   3  12      733.94      695.75     56.83 o
  -1   3  12     3399.36     3382.76    122.76 o
   0   3  12      551.32      534.32     63.53 o
   1   3  12      658.72      658.55     64.64 o
   2   3  12       31.38       75.79     71.82 o
   3   3  12       64.86       93.03     92.17 o
   4   3  12       75.91      -78.69     78.69 o
   5   3  12     1651.96     1678.36    146.64 o
   6   3  12     1309.56     1250.25    119.26 o
   7   3  12     1085.98     1103.79    162.40 o
   8   3  12      103.20      190.43    170.72 o
   9   3  12     1542.04     1782.40    198.65 o
  10   3  12       13.64      -57.66    222.31 o
 -14   4  12      397.86      330.06    169.75 o
 -13   4  12       86.99       69.25    136.08 o
 -12   4  12     1441.44     1346.91    155.96 o
 -11   4  12      871.12      724.73    145.11 o
 -10   4  12     3183.87     3258.52    126.70 o
  -9   4  12      539.66      422.42     86.97 o
  -8   4  12     2656.70     2748.21    130.68 o
  -7   4  12      964.43      923.27     94.66 o
  -6   4  12     2273.67     2315.50     94.11 o
  -5   4  12        4.34      -64.46     64.46 o
  -4   4  12      244.85      192.94     68.87 o
  -3   4  12      479.86      448.63     78.05 o
  -2   4  12      294.57      266.57     65.31 o
  -1   4  12       43.79       13.21     63.02 o
   0   4  12     1373.91     1507.76     98.19 o
   1   4  12      119.74       96.08     60.64 o
   2   4  12     8809.94     9242.58    237.56 o
   3   4  12     1066.35     1091.66     97.14 o
   4   4  12     6139.34     6472.28    217.92 o
   5   4  12     1183.51     1294.67    148.89 o
   6   4  12      665.20      685.15    163.48 o
   7   4  12      235.71      187.03    134.10 o
   8   4  12       42.82       10.17    172.34 o
   9   4  12      165.36       35.28    201.73 o
  10   4  12      109.66       51.58    210.26 o
 -14   5  12        1.24      173.32    213.73 o
 -13   5  12     1699.37     1169.86    203.87 o
 -12   5  12        6.15     -228.00    228.00 o
 -11   5  12      565.01      368.90    137.67 o
 -10   5  12      172.72        7.96     94.86 o
  -9   5  12       38.65      129.35    109.25 o
  -8   5  12      243.82      342.33     86.70 o
  -7   5  12      132.98      131.40     74.34 o
  -6   5  12     1062.05     1068.94     78.39 o
  -5   5  12     4698.77     4707.17    163.93 o
  -4   5  12     2935.55     2765.25    100.76 o
  -3   5  12     2585.64     2618.96    109.11 o
  -2   5  12      542.54      498.80     74.69 o
  -1   5  12     1221.96     1110.03     57.11 o
   0   5  12      974.61     1024.92    117.25 o
   1   5  12      268.09      235.66     68.08 o
   2   5  12      113.67       63.92     69.29 o
   3   5  12      708.71      827.46     93.16 o
   4   5  12      696.73      680.46    114.70 o
   5   5  12     1394.18     1450.50    141.14 o
   6   5  12      222.41       70.23    123.19 o
   7   5  12     1756.92     2399.88    288.87 o
   8   5  12       91.67     -213.49    213.49 o
   9   5  12     1162.17     1223.13    220.89 o
 -13   6  12       54.38      -13.40    251.86 o
 -12   6  12      339.31      356.71    212.79 o
 -11   6  12      404.70      543.26    142.98 o
 -10   6  12     1347.91     1505.07    149.32 o
  -9   6  12      938.99      949.81    215.16 o
  -8   6  12     1716.53     1805.32    121.84 o
  -7   6  12     2344.65     2399.99    108.49 o
  -6   6  12     2918.37     2623.82    149.80 o
  -5   6  12     1495.53     1314.55    104.16 o
  -4   6  12      333.58      305.71     89.35 o
  -3   6  12      283.84      357.54    100.39 o
  -2   6  12      270.09      331.75     93.04 o
  -1   6  12        3.64       21.24     80.66 o
   0   6  12     1557.24     1632.41     94.79 o
   1   6  12       87.40      -53.40     79.08 o
   2   6  12     2671.61     2630.62    115.77 o
   3   6  12      863.58      772.41     84.72 o
   4   6  12     3207.59     3485.28    212.10 o
   5   6  12      951.48      824.47    120.19 o
   6   6  12      269.44      259.40    175.11 o
   7   6  12       34.28     -162.23    162.23 o
   8   6  12       49.43      -59.01    174.24 o
   9   6  12       18.67     -219.32    219.32 o
 -13   7  12      253.86      661.93    335.61 o
 -12   7  12      662.70       77.59    165.20 o
 -11   7  12      266.21      439.07    159.97 o
 -10   7  12        1.00     -137.81    137.81 o
  -9   7  12      151.61      159.86    129.19 o
  -8   7  12      759.90      578.05    112.13 o
  -7   7  12      733.44      622.21     85.04 o
  -6   7  12      272.41      300.49     86.31 o
  -5   7  12     5457.11     5133.52    217.75 o
  -4   7  12      347.00      311.74    101.11 o
  -3   7  12      995.83     1131.34    121.64 o
  -2   7  12     1567.53     1522.93    100.92 o
  -1   7  12     4045.38     3636.49    158.33 o
   0   7  12      653.05      601.21     60.60 o
   1   7  12     1219.08     1239.82     95.59 o
   2   7  12      353.09      366.47     92.82 o
   3   7  12      201.72      113.40     83.95 o
   4   7  12      841.83      694.80    139.29 o
   5   7  12     2885.68     2841.50    176.95 o
   6   7  12      894.51      718.82    161.37 o
   7   7  12      756.18      742.77    249.87 o
   8   7  12     1222.83     1334.23    222.22 o
 -12   8  12      913.67      993.24    267.85 o
 -11   8  12     1975.41     1631.04    370.25 o
 -10   8  12     1472.84     1420.44    236.31 o
  -9   8  12     1216.52      847.45    142.13 o
  -8   8  12     1593.64     1727.79    136.06 o
  -7   8  12     2312.03     2407.89    194.63 o
  -6   8  12     1314.81     1075.89    128.68 o
  -5   8  12      336.64      338.90    122.85 o
  -4   8  12      640.27      552.72    130.94 o
  -3   8  12        5.99       20.77    213.67 o
  -2   8  12      251.24      200.41    118.63 o
  -1   8  12     1240.10     1297.71    180.38 o
   0   8  12     1049.95     1114.03     66.91 o
   1   8  12      437.74      385.81     73.27 o
   2   8  12      669.71      810.51     97.88 o
   3   8  12     2767.11     3122.35    155.70 o
   4   8  12     1950.29     2147.43    149.21 o
   5   8  12      592.19      506.17    146.88 o
   6   8  12      267.82      432.92    294.99 o
   7   8  12      228.10     -201.89    201.89 o
   8   8  12        1.10      144.29    256.27 o
 -12   9  12      314.76      775.72    468.70 o
 -11   9  12       71.86       74.03    251.28 o
 -10   9  12       23.12     -265.38    265.38 o
  -9   9  12      296.58       97.48    149.52 o
  -8   9  12      537.10      276.43    139.27 o
  -7   9  12      456.24      360.05    207.48 o
  -6   9  12      884.66     1225.90    147.67 o
  -5   9  12     1431.74     1331.95    175.58 o
  -4   9  12     2008.30     1634.70    233.92 o
  -3   9  12      804.01      998.90    150.97 o
  -2   9  12     2651.20     2899.43    174.54 o
  -1   9  12     3119.49     2941.85    224.60 o
   0   9  12      971.73      858.65     85.73 o
   1   9  12      414.46      391.72     91.44 o
   2   9  12      238.15      476.40    105.32 o
   3   9  12       12.29     -139.16    139.16 o
   4   9  12      237.30       36.53    132.26 o
   5   9  12      334.95      279.04    248.22 o
   6   9  12      668.30      728.67    270.75 o
   7   9  12     2013.67     2224.91    227.12 o
 -11  10  12      951.92     1486.29    483.63 o
 -10  10  12      471.22      630.13    237.81 o
  -9  10  12     1538.55     1443.88    586.35 o
  -8  10  12      567.84      546.79    186.34 o
  -7  10  12      627.00      647.31    152.30 o
  -6  10  12      160.06      -42.80    136.95 o
  -5  10  12       11.70      173.14    209.93 o
  -4  10  12       86.98      152.07    164.28 o
  -3  10  12       10.15     -125.33    194.69 o
  -2  10  12       14.39       72.93    221.10 o
  -1  10  12     1782.86     1357.64    312.88 o
   0  10  12     2123.47     2191.28    178.61 o
   1  10  12     1819.15     1755.03    172.81 o
   2  10  12      575.52      252.15    120.24 o
   3  10  12     1744.84     1636.99    165.06 o
   4  10  12      819.48      459.36    283.75 o
   5  10  12     2932.74     3287.64    290.54 o
   6  10  12       45.61      686.63    238.76 o
 -10  11  12        0.14      344.39    298.86 o
  -9  11  12       67.48      159.40    232.89 o
  -8  11  12      208.01      589.31    215.17 o
  -7  11  12      346.80      223.68    164.30 o
  -6  11  12     1262.38     1128.28    185.52 o
  -5  11  12      936.73      748.74    194.80 o
  -4  11  12      750.87      800.01    206.26 o
  -3  11  12      335.56      432.01    194.52 o
  -2  11  12     3555.30     3672.27    255.84 o
  -1  11  12      546.63      486.89    250.61 o
   0  11  12     1007.48     1104.34    110.49 o
   1  11  12       53.47       33.41    170.74 o
   2  11  12        3.95      -14.58    362.44 o
   3  11  12        0.12       95.76    241.28 o
   4  11  12      613.37      542.46    221.51 o
   5  11  12      121.27      -13.51    265.00 o
   6  11  12      512.44     1107.46    416.24 o
  -9  12  12     1975.00     1021.63    363.64 o
  -8  12  12        1.09     -135.07    307.04 o
  -7  12  12     1374.56     1426.79    227.37 o
  -6  12  12       48.90      115.41    175.52 o
  -5  12  12       50.69     -198.36    198.36 o
  -4  12  12      173.27      314.67    234.55 o
  -3  12  12       21.36      282.88    238.82 o
  -2  12  12       54.75      -35.59    200.91 o
  -1  12  12     1151.51     1156.40    264.16 o
   0  12  12     1300.78      902.03    322.26 o
   1  12  12     1628.89     2170.37    306.34 o
   2  12  12      333.80      259.30    159.85 o
   3  12  12     1130.35     1008.09    225.18 o
   4  12  12      477.33      914.81    242.52 o
  -7  13  12       86.26      -18.06    239.08 o
  -6  13  12      829.60     1313.37    246.01 o
  -5  13  12       67.25     -237.64    237.64 o
  -4  13  12     1753.52     1721.28    328.41 o
  -3  13  12       26.06      -65.76    282.61 o
  -2  13  12     1781.06     1227.87    456.01 o
  -1  13  12       36.52      -72.53    274.00 o
   0  13  12      814.53      288.93    270.67 o
   1  13  12       47.34      553.16    190.34 o
   2  13  12        0.28      444.75    286.06 o
   3  13  12        5.65     -238.84    238.84 o
  -4  14  12       12.95      -49.63    295.09 o
  -3  14  12       98.99     -142.95    247.55 o
  -2  14  12      128.19        0.94    301.66 o
  -1  14  12      302.75      368.65    424.84 o
   0  14  12      123.12     -399.65    399.65 o
 -13   0  13      758.13     1215.83    242.13 o
 -11   0  13     1331.85     1556.04    190.22 o
  -9   0  13     4124.79     3976.36    299.43 o
  -7   0  13       81.54       43.95     67.04 o
  -5   0  13      228.16      216.54     77.91 o
  -3   0  13     2418.30     2572.65    157.53 o
  -1   0  13     1633.60     1723.63    108.41 o
   1   0  13     4126.02     4415.76    394.48 o
   3   0  13     1726.31     1623.21    143.19 o
   5   0  13        1.47      -58.97    223.89 o
   7   0  13     1004.39      909.13    273.24 o
   9   0  13     1091.37      782.03    377.58 o
 -14   1  13      488.96      976.97    207.22 o
 -13   1  13       13.17     -172.12    210.02 o
 -12   1  13      207.85      121.78    110.37 o
 -11   1  13      143.91      -86.09     90.47 o
 -10   1  13     1095.80     1111.18     90.10 o
  -9   1  13       89.74       20.77     66.38 o
  -8   1  13     4754.46     4747.04    154.42 o
  -7   1  13       28.26      -29.14     41.16 o
  -6   1  13     2117.80     2292.62    100.46 o
  -5   1  13        4.29       -7.05     42.67 o
  -4   1  13     5521.04     5404.54    136.46 o
  -3   1  13      342.23      378.87     54.29 o
  -2   1  13     3793.32     3890.37    129.12 o
  -1   1  13      357.84      343.81     50.17 o
   0   1  13      104.60       76.50     76.13 o
   1   1  13      248.87      179.16     73.33 o
   2   1  13     1467.73     1622.36    112.77 o
   3   1  13      139.33       79.49     76.66 o
   4   1  13     2818.37     2687.67    126.28 o
   5   1  13       79.73       22.81    107.02 o
   6   1  13     4967.22     5564.93    243.46 o
   7   1  13       71.67      277.92    136.03 o
   8   1  13     1180.07     1324.56    212.37 o
   9   1  13        7.59      161.15    201.33 o
 -14   2  13      121.49      179.63    178.21 o
 -13   2  13     1272.79     1523.61    199.53 o
 -12   2  13       85.04      -75.07    164.07 o
 -11   2  13     1654.18     1862.06    109.59 o
 -10   2  13       21.53       96.10     84.24 o
  -9   2  13     2347.30     2470.85    164.01 o
  -8   2  13       94.58       92.97    106.46 o
  -7   2  13       13.86      -10.40     70.89 o
  -6   2  13      179.56      145.04     63.55 o
  -5   2  13     1098.24     1036.13    109.99 o
  -4   2  13      128.05      142.61     77.08 o
  -3   2  13     5734.92     6001.84    176.89 o
  -2   2  13        2.89      -27.17     51.75 o
  -1   2  13     4048.57     3815.16    148.95 o
   0   2  13       14.66       18.11     54.51 o
   1   2  13     3983.40     4166.01    129.55 o
   2   2  13      143.23      124.07     73.90 o
   3   2  13      350.60      627.12     98.53 o
   4   2  13      293.95     -116.82    128.08 o
   5   2  13     1018.28      970.73    137.13 o
   6   2  13        2.99      197.47    144.43 o
   7   2  13      321.24      214.25    161.81 o
   8   2  13        2.90      -52.92    264.02 o
   9   2  13      956.86      898.91    221.37 o
 -13   3  13       85.96      397.25    148.52 o
 -12   3  13      183.92       14.79     93.17 o
 -11   3  13        0.80     -122.85    122.85 o
 -10   3  13      770.63      680.53    102.20 o
  -9   3  13      291.78      224.68    102.44 o
  -8   3  13     4443.70     4564.48    140.43 o
  -7   3  13      428.39      478.10     89.57 o
  -6   3  13     5354.95     5618.87    243.10 o
  -5   3  13      418.67      269.22     67.67 o
  -4   3  13     4700.14     4976.99    204.90 o
  -3   3  13     1374.87     1247.88     86.25 o
  -2   3  13      635.24      668.44     80.54 o
  -1   3  13      422.68      406.52     62.05 o
   0   3  13       46.67       -9.82     55.97 o
   1   3  13       46.82       54.52     62.02 o
   2   3  13      792.45      887.66    105.70 o
   3   3  13      469.56      475.12     88.52 o
   4   3  13     6152.00     6095.59    206.52 o
   5   3  13      283.52       66.85    116.65 o
   6   3  13     2181.58     2021.03    163.68 o
   7   3  13        7.42       33.00    221.47 o
   8   3  13      851.69     1108.26    191.04 o
   9   3  13       67.26       43.71    226.98 o
 -13   4  13     1176.59     1034.52    224.11 o
 -12   4  13      154.66       14.08    156.71 o
 -11   4  13     1247.49     1052.68    182.86 o
 -10   4  13       24.34     -100.74    104.68 o
  -9   4  13      986.79     1155.67    108.29 o
  -8   4  13      695.50      727.26    100.31 o
  -7   4  13        0.66      -95.57     95.57 o
  -6   4  13      112.40      130.06     84.86 o
  -5   4  13      809.50      715.74     74.32 o
  -4   4  13      473.21      455.19     95.88 o
  -3   4  13     3082.68     3097.21    144.27 o
  -2   4  13     2389.57     2114.17    137.02 o
  -1   4  13     2427.02     2318.92    143.03 o
   0   4  13       69.63      -62.76     62.76 o
   1   4  13     6264.71     6410.08    234.85 o
   2   4  13     1605.50     1636.56     97.54 o
   3   4  13     1369.79     1500.51    137.64 o
   4   4  13      272.32      232.44    108.42 o
   5   4  13       79.52      -25.74    126.48 o
   6   4  13      235.46       96.91    148.09 o
   7   4  13      318.60      342.72    156.12 o
   8   4  13       54.18     -194.46    194.46 o
   9   4  13     1200.55     1103.54    306.77 o
 -13   5  13       10.74       -0.51    216.98 o
 -12   5  13      340.32      470.64    199.17 o
 -11   5  13      113.18      -66.10    177.81 o
 -10   5  13      629.94      541.70    118.47 o
  -9   5  13      739.23      866.52    120.74 o
  -8   5  13     1080.34     1230.11    113.98 o
  -7   5  13     1636.24     1685.80     98.79 o
  -6   5  13     3996.86     3953.40    175.05 o
  -5   5  13      853.99      663.40     89.57 o
  -4   5  13     1965.53     1879.96    109.25 o
  -3   5  13      317.77      317.34     96.92 o
  -2   5  13        2.56       11.73     88.84 o
  -1   5  13       78.59       30.23     56.81 o
   0   5  13       21.12      -20.19     53.18 o
   1   5  13        4.03      -85.79     85.79 o
   2   5  13     1119.40     1053.21     98.60 o
   3   5  13     1297.72     1378.30    141.04 o
   4   5  13     2227.35     2105.11    121.55 o
   5   5  13      193.26      248.56    144.67 o
   6   5  13     2109.75     1880.67    171.22 o
   7   5  13      685.79      889.62    193.84 o
   8   5  13     1329.22     1657.53    254.93 o
 -12   6  13      331.70     -250.63    250.63 o
 -11   6  13      898.35     1104.31    238.84 o
 -10   6  13      176.25       63.15    152.52 o
  -9   6  13      860.76      859.22    111.10 o
  -8   6  13      223.88      177.46    106.27 o
  -7   6  13      385.52      233.19     91.82 o
  -6   6  13       25.76       56.66    107.91 o
  -5   6  13      563.21      471.46    101.07 o
  -4   6  13      594.71      502.10    103.36 o
  -3   6  13     2380.80     2223.34    105.35 o
  -2   6  13     1614.82     1493.50     95.23 o
  -1   6  13     1890.30     1894.98    126.97 o
   0   6  13      738.29      854.90     94.82 o
   1   6  13     2631.67     2762.04    143.28 o
   2   6  13       30.39      -85.44     85.44 o
   3   6  13     2277.49     2227.39    124.05 o
   4   6  13      117.88       57.41    175.08 o
   5   6  13        0.15       55.81    146.78 o
   6   6  13      135.92      204.67    198.43 o
   7   6  13      111.25      174.85    273.24 o
   8   6  13       71.69      126.64    220.51 o
 -12   7  13        3.51      -94.73    279.56 o
 -11   7  13      588.79      798.18    341.46 o
 -10   7  13      135.27     -159.37    169.54 o
  -9   7  13      867.36      653.38    158.46 o
  -8   7  13     1353.14     1147.43    146.11 o
  -7   7  13     1246.12     1297.35    121.26 o
  -6   7  13     3363.10     3163.72    155.44 o
  -5   7  13     1162.60     1062.79    146.71 o
  -4   7  13      503.97      457.29    122.48 o
  -3   7  13      790.41      790.89    151.74 o
  -2   7  13       24.06       69.29     89.12 o
  -1   7  13      703.03      770.84    107.26 o
   0   7  13      256.11      153.79    117.77 o
   1   7  13       33.23      -70.96     70.96 o
   2   7  13      569.20      628.11     91.27 o
   3   7  13     2409.85     2422.37    140.52 o
   4   7  13     3847.02     4201.80    300.57 o
   5   7  13     1850.90     1829.90    202.44 o
   6   7  13      728.08      742.78    231.25 o
   7   7  13     1131.84     1054.23    234.22 o
 -11   8  13      488.59      263.46    304.37 o
 -10   8  13      182.89      163.96    207.72 o
  -9   8  13      602.54      668.84    221.17 o
  -8   8  13      271.56       94.41    147.44 o
  -7   8  13      232.19      132.20    230.85 o
  -6   8  13       21.81     -125.70    125.70 o
  -5   8  13      315.29      -14.02    136.59 o
  -4   8  13      333.04      179.44    169.82 o
  -3   8  13      888.52      759.08    152.59 o
  -2   8  13     1648.05     1424.38    182.18 o
  -1   8  13     1944.15     1851.35    154.00 o
   0   8  13      887.66      996.59    114.17 o
   1   8  13      881.85      921.62    147.06 o
   2   8  13      376.35       88.11    129.17 o
   3   8  13      692.40      461.07    140.07 o
   4   8  13       39.83      -71.17    195.70 o
   5   8  13        6.24      298.31    246.93 o
   6   8  13       18.41      118.30    206.05 o
   7   8  13       50.32      -53.71    243.70 o
 -11   9  13        6.95      144.49    329.52 o
 -10   9  13      278.56      365.64    293.02 o
  -9   9  13     1048.40     1092.51    275.37 o
  -8   9  13     1213.38     1156.81    213.42 o
  -7   9  13     1627.58     1363.95    167.35 o
  -6   9  13     1459.17     1401.27    192.59 o
  -5   9  13     1976.34     1954.26    229.02 o
  -4   9  13     1346.03     1178.52    164.52 o
  -3   9  13      860.22     1012.20    160.00 o
  -2   9  13      761.12      981.14    160.16 o
  -1   9  13      512.45      533.01    186.16 o
   0   9  13       73.33     -240.27    367.98 o
   1   9  13      583.42      382.08    129.87 o
   2   9  13      184.63       88.97    153.39 o
   3   9  13      609.32      362.53    172.48 o
   4   9  13     1184.78     1021.63    285.95 o
   5   9  13      702.25      242.28    290.60 o
   6   9  13     1074.41     1621.46    362.77 o
 -10  10  13     1051.53      884.54    295.06 o
  -9  10  13      538.36     1262.98    259.08 o
  -8  10  13      106.97      -18.33    239.25 o
  -7  10  13       27.08      -21.10    190.44 o
  -6  10  13      135.81       42.28    163.01 o
  -5  10  13      850.68      629.57    204.87 o
  -4  10  13      786.38     1229.76    178.84 o
  -3  10  13      251.52      186.99    155.76 o
  -2  10  13     2086.54     1909.43    206.16 o
  -1  10  13     1254.95     1115.86    211.35 o
   0  10  13     3142.32     3636.41    294.18 o
   1  10  13      375.66      627.59    211.76 o
   2  10  13     1141.26     1104.05    175.57 o
   3  10  13     1495.28     1528.93    285.22 o
   4  10  13     1258.33     1402.33    196.90 o
   5  10  13       16.59      110.41    246.46 o
  -9  11  13      751.82     1015.04    848.38 o
  -8  11  13      549.56       37.59    290.15 o
  -7  11  13     1940.22     1818.85    243.15 o
  -6  11  13       70.76      189.91    187.69 o
  -5  11  13     1525.07     1264.59    332.18 o
  -4  11  13        2.25     -141.54    202.39 o
  -3  11  13     1301.73     1030.77    321.07 o
  -2  11  13        7.68     -106.98    218.88 o
  -1  11  13      218.34     -129.33    199.25 o
   0  11  13      293.94      308.00    306.43 o
   1  11  13      345.55      365.98    157.43 o
   2  11  13      314.46      379.64    258.43 o
   3  11  13     1181.49     1081.75    336.18 o
   4  11  13      146.11      220.22    213.98 o
  -7  12  13        3.75       54.34    230.46 o
  -6  12  13       20.26     -206.23    206.23 o
  -5  12  13       75.89       40.62    208.65 o
  -4  12  13      440.70      617.39    261.07 o
  -3  12  13      105.57      296.69    213.38 o
  -2  12  13     1339.18     1407.49    254.48 o
  -1  12  13     1308.82      831.33    393.61 o
   0  12  13     1596.15     1670.69    316.52 o
   1  12  13      167.61      458.93    182.35 o
   2  12  13      693.23      581.07    249.45 o
  -5  13  13      850.43     1117.85    286.41 o
  -4  13  13        1.11        4.57    273.71 o
  -3  13  13      555.63      558.52    281.23 o
  -2  13  13        4.85     -284.71    284.71 o
  -1  13  13       65.16       41.58    289.40 o
   0  13  13       13.67      -26.87    324.29 o
 -12   0  14       97.13      249.14    224.60 o
 -10   0  14       74.09      145.94    236.87 o
  -8   0  14     1046.44      868.34     88.31 o
  -6   0  14     3006.24     2927.42    126.53 o
  -4   0  14     6556.42     6058.64    326.22 o
  -2   0  14     4847.28     5272.39    389.64 o
   0   0  14     1769.23     1926.81    160.37 o
   2   0  14        3.22      210.44    157.89 o
   4   0  14      991.64      720.06    256.34 o
   6   0  14     2620.59     2640.66    258.56 o
   8   0  14     1580.28     1257.05    405.05 o
 -13   1  14      369.38      614.37    162.60 o
 -12   1  14       22.44     -125.75    133.12 o
 -11   1  14     1984.51     2053.13    296.99 o
 -10   1  14       19.73     -106.96    106.96 o
  -9   1  14     2453.56     2785.82    155.13 o
  -8   1  14       67.00      -33.83     57.33 o
  -7   1  14     2164.24     2468.22    158.19 o
  -6   1  14        2.10      -47.38     91.18 o
  -5   1  14      449.44      349.88     61.70 o
  -4   1  14      220.72      116.90     55.64 o
  -3   1  14        0.57      -19.20     49.40 o
  -2   1  14      655.90      611.43     63.50 o
  -1   1  14     1547.85     1313.58     85.47 o
   0   1  14        2.34      -34.48     77.04 o
   1   1  14     1971.53     2032.88    120.18 o
   2   1  14      534.06      353.70     96.70 o
   3   1  14     2365.98     2496.51    175.97 o
   4   1  14      130.79      153.48    107.29 o
   5   1  14     3794.66     3763.95    246.12 o
   6   1  14        0.26     -101.26    186.07 o
   7   1  14        2.51       55.71    203.81 o
   8   1  14       57.62      271.90    244.95 o
 -13   2  14      377.86      479.56    263.84 o
 -12   2  14      461.94      620.20    183.21 o
 -11   2  14      193.74      234.33    150.30 o
 -10   2  14      198.96       -7.30    187.83 o
  -9   2  14        0.58     -110.23    130.90 o
  -8   2  14      425.09      259.71     81.27 o
  -7   2  14      148.08      119.41     85.37 o
  -6   2  14     2078.50     2182.07     96.10 o
  -5   2  14      111.18      -69.15     71.35 o
  -4   2  14     4967.80     5295.74    180.46 o
  -3   2  14       39.23       50.51     94.55 o
  -2   2  14     3291.05     3717.43    130.61 o
  -1   2  14       12.92        8.20     72.61 o
   0   2  14     1855.04     1867.21    174.24 o
   1   2  14      253.95      296.66     78.66 o
   2   2  14      242.62      340.19     84.17 o
   3   2  14      413.71      279.80    105.61 o
   4   2  14       20.38       32.57    122.12 o
   5   2  14       37.51     -173.90    181.64 o
   6   2  14     2196.91     1775.68    204.69 o
   7   2  14       23.75       87.31    251.17 o
   8   2  14     1835.82     1832.19    302.00 o
 -12   3  14        3.13     -139.74    227.71 o
 -11   3  14     1668.16     1013.19    183.82 o
 -10   3  14        7.92       43.29    171.72 o
  -9   3  14     1718.17     1482.89    166.55 o
  -8   3  14      219.27      112.07    127.00 o
  -7   3  14     1823.78     1782.89    104.65 o
  -6   3  14        2.71      -47.82     92.63 o
  -5   3  14      473.50      288.68     82.75 o
  -4   3  14      107.02      -20.98     83.65 o
  -3   3  14       59.18      -82.79    102.35 o
  -2   3  14      114.63      189.86     64.77 o
  -1   3  14     1009.30      996.65     81.38 o
   0   3  14      590.76      513.94     80.07 o
   1   3  14     3680.78     3627.46    173.33 o
   2   3  14      589.45      512.19     89.99 o
   3   3  14     5745.47     5409.44    224.23 o
   4   3  14      245.12       92.19    178.86 o
   5   3  14     2849.00     2898.45    184.69 o
   6   3  14       87.71      -60.74    184.67 o
   7   3  14      310.29      370.75    223.19 o
   8   3  14       49.71      -44.25    208.72 o
 -12   4  14      630.66      393.33    205.17 o
 -11   4  14       27.41     -514.63    514.63 o
 -10   4  14       79.00       71.12    177.52 o
  -9   4  14        4.06       -8.79    119.25 o
  -8   4  14       19.24     -111.39    149.49 o
  -7   4  14      326.77      349.73     99.53 o
  -6   4  14     2991.65     2942.83    163.31 o
  -5   4  14      547.48      600.62    127.60 o
  -4   4  14     5496.88     5290.78    216.65 o
  -3   4  14     2016.19     1625.07    120.62 o
  -2   4  14     2117.09     2260.01    141.99 o
  -1   4  14      420.47      468.80    110.40 o
   0   4  14     3687.84     2983.00    246.35 o
   1   4  14      243.96      214.78    103.18 o
   2   4  14      238.85      144.07     90.11 o
   3   4  14      215.52      170.37    126.34 o
   4   4  14      153.87      269.64    156.82 o
   5   4  14      221.56      256.75    191.53 o
   6   4  14      606.18      875.76    184.29 o
   7   4  14      206.40      302.17    238.35 o
 -12   5  14      410.69      426.13    319.24 o
 -11   5  14     1329.09      954.40    223.72 o
 -10   5  14      894.47     1125.18    205.00 o
  -9   5  14     1079.01      879.31    150.49 o
  -8   5  14      946.06      895.74    144.51 o
  -7   5  14     1457.71     1545.07    123.65 o
  -6   5  14      181.14      174.23    101.29 o
  -5   5  14      790.32      608.98    120.37 o
  -4   5  14        0.91       51.10     97.20 o
  -3   5  14      340.97      439.94     94.53 o
  -2   5  14        4.57      -54.53    115.34 o
  -1   5  14     1243.69     1289.75    212.21 o
   0   5  14       12.49       35.85     69.79 o
   1   5  14     2731.50     3028.39    126.68 o
   2   5  14      748.58      679.27    119.59 o
   3   5  14     2275.85     2720.98    174.00 o
   4   5  14     1061.21     1291.10    220.65 o
   5   5  14     2562.32     2696.82    280.63 o
   6   5  14      766.23      450.31    236.85 o
   7   5  14      529.78      604.50    225.15 o
 -11   6  14       19.10     -275.93    275.93 o
 -10   6  14       51.73      176.74    322.24 o
  -9   6  14       21.94     -170.17    170.17 o
  -8   6  14        6.30     -122.10    174.26 o
  -7   6  14      165.25       38.88    148.60 o
  -6   6  14     1683.95     1685.44    151.89 o
  -5   6  14     1361.58     1377.16    167.31 o
  -4   6  14     2892.06     2845.88    195.40 o
  -3   6  14     2482.26     2104.02    147.73 o
  -2   6  14      658.44      569.14    195.17 o
  -1   6  14     2104.40     1752.86    147.86 o
   0   6  14      933.39     1076.30    176.03 o
   1   6  14        2.79       89.41    114.50 o
   2   6  14       91.28       68.36    119.39 o
   3   6  14        9.21      180.69    149.53 o
   4   6  14      911.91      835.51    193.06 o
   5   6  14      380.14      279.50    176.38 o
   6   6  14      900.41      226.88    452.47 o
   7   6  14      124.46        7.55    495.13 o
 -11   7  14     1193.28     1061.17    419.10 o
 -10   7  14      655.07     1057.44    253.89 o
  -9   7  14     1117.93     1279.86    219.53 o
  -8   7  14      678.99      342.71    232.12 o
  -7   7  14     1569.84     1591.27    194.19 o
  -6   7  14      394.49      335.49    133.60 o
  -5   7  14       57.03     -119.36    120.34 o
  -4   7  14        1.27      -79.81    195.56 o
  -3   7  14      176.04       90.45    134.14 o
  -2   7  14       45.13       35.12    162.65 o
  -1   7  14       85.89      -26.39    164.64 o
   0   7  14      156.83      381.73     88.33 o
   1   7  14     1389.70     1522.28    205.53 o
   2   7  14     2064.11     2285.00    223.13 o
   3   7  14     1896.00     1609.07    182.59 o
   4   7  14      549.68      459.14    185.28 o
   5   7  14      833.50      751.68    197.02 o
   6   7  14      223.15      206.37    200.78 o
 -10   8  14       65.88     -104.25    255.48 o
  -9   8  14       14.66     -247.32    589.18 o
  -8   8  14       48.51       72.23    173.75 o
  -7   8  14      234.99      527.51    226.20 o
  -6   8  14      652.21      403.79    260.03 o
  -5   8  14     3174.88     3424.05    284.84 o
  -4   8  14     2142.19     1683.81    222.82 o
  -3   8  14     1535.33     1899.08    182.57 o
  -2   8  14     2115.62     2167.75    192.03 o
  -1   8  14      882.07      923.04    234.78 o
   0   8  14      481.25      524.06    188.83 o
   1   8  14      145.85      115.60    122.89 o
   2   8  14       48.56     -162.13    188.13 o
   3   8  14        0.76     -114.02    165.78 o
   4   8  14        9.17      312.55    296.67 o
   5   8  14       99.23       68.20    394.56 o
  -9   9  14      602.52      377.55    299.47 o
  -8   9  14      370.91      220.33    197.47 o
  -7   9  14      953.14     1223.33    211.46 o
  -6   9  14      549.24      205.67    179.10 o
  -5   9  14      536.95      727.33    211.70 o
  -4   9  14        0.23      -95.81    264.36 o
  -3   9  14        0.08       49.17    168.91 o
  -2   9  14       24.11       60.16    164.86 o
  -1   9  14      230.63      310.93    208.33 o
   0   9  14     1323.78     1441.01    238.61 o
   1   9  14      476.46      580.44    130.81 o
   2   9  14     2010.58     2683.33    332.56 o
   3   9  14     1020.17      877.74    178.68 o
   4   9  14     1163.66      571.49    250.87 o
  -8  10  14       56.93      385.16    360.64 o
  -7  10  14      344.42      525.22    200.02 o
  -6  10  14      905.84     1105.56    232.92 o
  -5  10  14      918.52     1197.56    233.08 o
  -4  10  14       97.63      -47.95    190.89 o
  -3  10  14     1046.33     1012.78    206.01 o
  -2  10  14      740.40      592.34    349.61 o
  -1  10  14     1278.06     1360.42    241.63 o
   0  10  14       29.46     -104.14    208.47 o
   1  10  14      387.37      151.81    246.02 o
   2  10  14      190.20       38.53    313.37 o
   3  10  14       52.37     -334.14    334.14 o
  -7  11  14      474.70      325.55    288.67 o
  -6  11  14      789.06      320.00    267.47 o
  -5  11  14       73.07      236.81    214.05 o
  -4  11  14        0.52      -47.55    235.54 o
  -3  11  14       55.76      149.90    254.97 o
  -2  11  14      280.72      165.53    254.19 o
  -1  11  14      431.23      678.39    335.22 o
   0  11  14     1208.29     1052.13    254.31 o
   1  11  14      575.37      187.01    245.53 o
   2  11  14     1836.71     1599.38    306.84 o
  -4  12  14      147.26      358.00    242.92 o
  -3  12  14     2395.28     2093.83    264.52 o
  -2  12  14      535.21      591.57    275.12 o
  -1  12  14     1386.57     1195.23    319.49 o
 -11   0  15       37.71      120.59    164.55 o
  -9   0  15      426.56      669.87    231.36 o
  -7   0  15     1002.16     1161.48    161.07 o
  -5   0  15     4780.33     4823.43    305.75 o
  -3   0  15     2156.92     2624.13    402.06 o
  -1   0  15        8.15      119.66    111.84 o
   1   0  15      475.05      508.24    137.99 o
   3   0  15     2527.62     2461.17    257.09 o
   5   0  15     3832.10     3334.64    364.21 o
   7   0  15     2755.32     2120.78    415.54 o
 -12   1  15      983.24      966.44    392.54 o
 -11   1  15       15.52     -153.48    153.48 o
 -10   1  15     2110.51     2480.11    339.97 o
  -9   1  15        4.27       25.46    162.77 o
  -8   1  15      201.70      243.32    111.51 o
  -7   1  15       17.29       50.82    139.78 o
  -6   1  15       15.97      -12.32     88.57 o
  -5   1  15       19.01      -32.25     71.71 o
  -4   1  15     1212.23     1155.61     73.14 o
  -3   1  15       17.45       42.77     67.41 o
  -2   1  15     3298.57     2955.30    120.20 o
  -1   1  15       84.20      186.46     82.24 o
   0   1  15     2030.45     1831.72    151.45 o
   1   1  15       52.11       11.27     77.45 o
   2   1  15     1616.53     1601.11    157.81 o
   3   1  15      158.74      -12.50    138.60 o
   4   1  15     2265.14     2202.35    324.84 o
   5   1  15        3.97      104.55    214.57 o
   6   1  15      183.11      -61.66    270.47 o
 -12   2  15       28.70      232.57    227.00 o
 -11   2  15       74.28      -78.64    168.45 o
 -10   2  15        5.94     -153.61    153.61 o
  -9   2  15     1852.38     1652.76    193.07 o
  -8   2  15      258.98      200.12    136.17 o
  -7   2  15     2268.94     2266.59    138.02 o
  -6   2  15        7.01      -73.81     81.88 o
  -5   2  15     4415.29     4373.82    174.49 o
  -4   2  15        8.40      -56.33     90.01 o
  -3   2  15      990.48     1051.94    104.08 o
  -2   2  15      448.02      512.63     87.66 o
  -1   2  15      126.18      -55.15     76.03 o
   0   2  15      251.22      290.99     87.73 o
   1   2  15      102.29       51.93    118.09 o
   2   2  15        0.79       51.95    113.09 o
   3   2  15     1985.74     1981.08    210.95 o
   4   2  15      279.87      211.13    185.57 o
   5   2  15     3095.03     3681.05    308.90 o
   6   2  15      109.56       39.05    223.71 o
 -11   3  15       49.79      -48.12    165.11 o
 -10   3  15      603.06      557.05    176.49 o
  -9   3  15      208.53      403.82    158.62 o
  -8   3  15      307.51      227.13    138.69 o
  -7   3  15      211.94       84.56    163.30 o
  -6   3  15        4.92      176.64    149.49 o
  -5   3  15      137.58      119.61    105.04 o
  -4   3  15      627.30      757.95    125.42 o
  -3   3  15      437.89      313.40    113.41 o
  -2   3  15     2835.87     3053.66    221.34 o
  -1   3  15     1300.70     1150.33    117.52 o
   0   3  15     2798.11     2686.12    185.13 o
   1   3  15      290.82      369.40    142.30 o
   2   3  15     1895.69     1966.46    198.89 o
   3   3  15      278.76        3.13    182.91 o
   4   3  15      857.62      774.23    191.45 o
   5   3  15        2.61     -110.53    184.03 o
   6   3  15        5.88     -207.37    207.37 o
 -11   4  15        7.85       21.15    181.91 o
 -10   4  15        4.88      321.37    147.08 o
  -9   4  15      318.47      358.53    148.74 o
  -8   4  15      202.92      268.29    141.78 o
  -7   4  15     2826.19     2270.39    275.93 o
  -6   4  15      507.59      343.31    115.69 o
  -5   4  15     2442.36     2345.67    209.53 o
  -4   4  15      443.49      246.49    115.52 o
  -3   4  15      814.78     1022.85    157.35 o
  -2   4  15      445.88      260.23    137.57 o
  -1   4  15        6.64     -155.48    155.48 o
   0   4  15      272.32      354.67    168.77 o
   1   4  15      151.89      161.93    124.43 o
   2   4  15        1.13     -130.82    130.82 o
   3   4  15      485.75      531.74    199.97 o
   4   4  15      164.79       17.00    177.83 o
   5   4  15      715.48      645.03    222.52 o
   6   4  15      127.99       58.06    240.98 o
 -11   5  15      113.76     -139.89    493.30 o
 -10   5  15      373.33      226.37    441.28 o
  -9   5  15      514.03      492.64    195.49 o
  -8   5  15      291.21      133.92    158.42 o
  -7   5  15        1.61       60.40    187.85 o
  -6   5  15       79.36     -155.82    155.82 o
  -5   5  15      202.64      -93.51    126.75 o
  -4   5  15     1083.14      859.35    125.56 o
  -3   5  15        1.55     -116.06    116.06 o
  -2   5  15     1515.09     1834.49    170.12 o
  -1   5  15       68.23       99.36    125.94 o
   0   5  15     3475.12     3371.07    243.46 o
   1   5  15      269.38      491.48    233.78 o
   2   5  15     2553.31     2598.00    214.18 o
   3   5  15      547.57      432.10    222.83 o
   4   5  15      532.16      396.59    194.51 o
   5   5  15       29.84      149.50    241.13 o
 -10   6  15      305.02     -132.09    253.01 o
  -9   6  15      202.23      583.81    218.12 o
  -8   6  15      381.49       36.04    299.40 o
  -7   6  15     1068.86      594.24    275.49 o
  -6   6  15      488.67      535.70    220.93 o
  -5   6  15     1324.66     1281.41    174.93 o
  -4   6  15      913.51      943.85    167.03 o
  -3   6  15     1083.43      870.83    195.88 o
  -2   6  15      832.00      656.93    176.90 o
  -1   6  15       57.98       66.22    245.08 o
   0   6  15      286.50       18.97    197.66 o
   1   6  15      198.95      238.56    203.39 o
   2   6  15      805.29      664.18    220.41 o
   3   6  15     2068.18     1672.30    351.33 o
   4   6  15      742.08      603.88    267.64 o
   5   6  15     1251.56     1152.53    411.80 o
 -10   7  15      395.24      280.03    296.39 o
  -9   7  15      295.05      474.80    313.15 o
  -8   7  15      737.23      222.15    197.80 o
  -7   7  15      115.03      129.98    194.68 o
  -6   7  15       79.27     -178.20    213.78 o
  -5   7  15       67.27      447.93    190.36 o
  -4   7  15      144.01      349.89    195.05 o
  -3   7  15      839.98      460.90    179.97 o
  -2   7  15     1519.34     1601.56    253.80 o
  -1   7  15       77.10      -53.43    258.41 o
   0   7  15      845.81      495.59    222.10 o
   1   7  15     1342.69     1113.33    135.61 o
   2   7  15      966.23      557.94    305.75 o
   3   7  15      373.40      628.17    333.82 o
   4   7  15      183.25     -135.25    180.15 o
  -9   8  15      407.29      295.24    378.39 o
  -8   8  15      438.92      504.90    233.79 o
  -7   8  15     1476.03     1363.72    264.16 o
  -6   8  15     1299.31     1571.73    341.10 o
  -5   8  15      885.89      857.19    213.72 o
  -4   8  15      890.77      660.78    188.27 o
  -3   8  15      903.75      963.34    257.96 o
  -2   8  15       67.51      -93.04    189.89 o
  -1   8  15        9.32      142.27    242.73 o
   0   8  15       42.62       55.00    226.00 o
   1   8  15      148.69      761.36    222.54 o
   2   8  15      219.25      303.07    173.93 o
   3   8  15      675.28      381.76    294.49 o
  -8   9  15      237.57      465.86    304.81 o
  -7   9  15        9.20        3.11    266.89 o
  -6   9  15        7.17       24.05    233.92 o
  -5   9  15      158.75      235.84    284.37 o
  -4   9  15      450.72      903.90    217.67 o
  -3   9  15     1367.90     1412.31    278.69 o
  -2   9  15     1541.75      966.92    224.17 o
  -1   9  15      857.77      425.62    284.19 o
   0   9  15      254.09       61.50    234.12 o
   1   9  15     2640.55     2349.51    281.78 o
   2   9  15      866.88      817.63    205.83 o
  -6  10  15      774.50      833.27    247.25 o
  -5  10  15       68.32     -355.33    355.33 o
  -4  10  15     1762.65     1647.60    271.34 o
  -3  10  15      921.21     1276.15    361.39 o
  -2  10  15      105.29     -225.48    245.07 o
  -1  10  15       38.11       -4.83    415.60 o
   0  10  15       19.21     -290.02    290.02 o
   1  10  15       21.96     -107.07    310.41 o
 -10   0  16      922.46      523.85    334.58 o
  -8   0  16      775.74      693.85    265.60 o
  -6   0  16     2150.08     1629.44    249.87 o
  -4   0  16      402.29      424.86    275.42 o
  -2   0  16      588.94      600.43    388.80 o
   0   0  16      637.97      341.41    178.80 o
   2   0  16     1429.73     1356.60    269.10 o
   4   0  16     4125.91     3993.18    390.18 o
 -10   1  16        9.78      316.93    151.37 o
  -9   1  16       40.22       96.91    323.64 o
  -8   1  16       16.00      -18.88    129.71 o
  -7   1  16      291.87      367.95    200.32 o
  -6   1  16       46.87      128.31    144.22 o
  -5   1  16     2998.84     2567.23    240.73 o
  -4   1  16      216.95      265.11    235.04 o
  -3   1  16     2622.46     2532.20    165.33 o
  -2   1  16       19.10      136.82    100.37 o
  -1   1  16     1972.70     2107.96    251.39 o
   0   1  16       24.97       41.47    136.78 o
   1   1  16        2.86       14.37    174.44 o
   2   1  16        5.53       42.48    158.49 o
   3   1  16      598.63      -24.46    317.02 o
   4   1  16        5.40      305.86    215.95 o
   5   1  16      867.25      750.17    310.07 o
 -10   2  16     1325.33     1119.46    231.98 o
  -9   2  16      134.02      195.22    221.92 o
  -8   2  16      675.22      365.24    160.11 o
  -7   2  16      129.24      510.82    158.47 o
  -6   2  16     2203.89     2249.41    219.80 o
  -5   2  16       26.89       78.11    196.77 o
  -4   2  16      172.82      -29.63    159.99 o
  -3   2  16      117.22       16.53    150.96 o
  -2   2  16        9.44       92.98     98.93 o
  -1   2  16       42.85       50.04    104.09 o
   0   2  16     1160.72      984.11    176.88 o
   1   2  16      217.65      270.56    153.88 o
   2   2  16     1586.32     1670.60    281.02 o
   3   2  16       36.81      -26.54    358.54 o
   4   2  16     2429.66     2381.31    240.55 o
   5   2  16       50.53      677.89    377.47 o
 -10   3  16       98.67       88.05    167.13 o
  -9   3  16        3.93      -42.40    205.58 o
  -8   3  16       31.22      -80.50    151.77 o
  -7   3  16       98.46       51.13    182.30 o
  -6   3  16       43.36     -152.00    152.00 o
  -5   3  16     2309.71     2306.32    292.49 o
  -4   3  16      184.35       16.24    148.59 o
  -3   3  16     3090.75     2725.57    695.50 o
  -2   3  16       64.05      -38.14    180.81 o
  -1   3  16     2691.49     2512.33    304.73 o
   0   3  16      273.47        3.27    145.14 o
   1   3  16      349.36      407.92    229.91 o
   2   3  16        1.15      373.35    218.75 o
   3   3  16       60.10       78.15    320.05 o
   4   3  16       38.99       60.32    192.09 o
 -10   4  16      673.45       50.24    258.98 o
  -9   4  16      338.50      186.00    224.12 o
  -8   4  16     1342.31     1189.88    268.72 o
  -7   4  16      285.23      499.51    211.65 o
  -6   4  16      892.23      221.42    462.10 o
  -5   4  16      119.18       27.20    191.87 o
  -4   4  16        8.10      223.33    207.75 o
  -3   4  16       69.86      138.27    231.89 o
  -2   4  16      569.24      361.44    432.48 o
  -1   4  16       11.67      410.60    360.58 o
   0   4  16     1659.33     1439.06    234.76 o
   1   4  16      558.17      347.74    189.58 o
   2   4  16     1436.50     1142.20    252.62 o
   3   4  16      231.09      439.51    239.40 o
   4   4  16     1310.76     1454.68    345.80 o
  -9   5  16       57.73      264.20    197.27 o
  -8   5  16      143.02       20.81    215.66 o
  -7   5  16      362.37      506.32    202.83 o
  -6   5  16      261.04      242.02    376.25 o
  -5   5  16      923.36      806.36    221.62 o
  -4   5  16      783.50      274.98    213.47 o
  -3   5  16      285.21      477.66    262.28 o
  -2   5  16      594.80      519.66    464.30 o
  -1   5  16     2390.77     3007.77    774.77 o
   0   5  16      341.19      262.72    281.17 o
   1   5  16      435.20      368.62    162.79 o
   2   5  16       23.97       64.00    416.94 o
   3   5  16       30.98     -142.51    204.80 o
   4   5  16       69.13       28.34    293.47 o
  -8   6  16      810.19      394.68    232.51 o
  -7   6  16      154.33        1.24    227.38 o
  -6   6  16     1371.06     1409.48    248.60 o
  -5   6  16       68.68       90.40    204.81 o
  -4   6  16       37.53       56.39    209.76 o
  -3   6  16      203.91       88.52    293.24 o
  -2   6  16      103.36        0.09    316.02 o
  -1   6  16       82.88      367.10    249.17 o
   0   6  16     1262.12     1346.01    257.12 o
   1   6  16     1019.82      971.48    347.86 o
   2   6  16     2093.46     2229.38    338.03 o
   3   6  16       64.18       13.29    362.10 o
  -8   7  16       16.42     -100.23    229.24 o
  -7   7  16      385.58      340.41    336.71 o
  -6   7  16      657.56      875.02    334.30 o
  -5   7  16      408.62      -45.70    220.07 o
  -4   7  16     1677.36     1472.34    279.28 o
  -3   7  16     2085.67     1985.50    275.92 o
  -2   7  16      102.01      195.73    319.13 o
  -1   7  16      519.60      -57.62    314.43 o
   0   7  16      304.57      497.64    338.10 o
   1   7  16      333.31       27.79    443.35 o
   2   7  16       74.28      149.87    181.08 o
  -6   8  16      243.10      400.99    279.00 o
  -5   8  16      166.81      256.82    228.16 o
  -4   8  16      355.10      351.29    244.69 o
  -3   8  16        0.01      139.54    238.05 o
  -2   8  16       13.13     -309.42    427.84 o
  -1   8  16      484.55      520.14    501.73 o
   0   8  16      395.46      254.38    359.68 o
   1   8  16      354.24      534.90    280.41 o
  -4   9  16      950.83      783.53    311.09 o
  -3   9  16      863.72      166.89    460.99 o
  -2   9  16      846.31      656.34    363.44 o
  -1   9  16      176.10      -55.61    291.62 o
  -7   0  17      367.51      670.63    343.52 o
  -5   0  17       66.57      165.33    178.04 o
  -3   0  17     2015.45     3262.67    702.11 o
  -1   0  17     1367.71     1444.77    656.81 o
   1   0  17     1502.90     1774.82    318.21 o
   3   0  17     1111.24      969.61    401.70 o
  -9   1  17       73.55     -212.34    212.34 o
  -8   1  17      642.36      194.40    281.91 o
  -7   1  17       29.77      -71.82    136.39 o
  -6   1  17     1588.93     2238.37    231.90 o
  -5   1  17        5.09      -14.45    173.27 o
  -4   1  17     1691.56     1877.82    444.09 o
  -3   1  17       15.14     -105.74    195.06 o
  -2   1  17      803.42      775.87    139.77 o
  -1   1  17        9.73     -155.71    258.39 o
   0   1  17       49.39       -6.04    153.63 o
   1   1  17        6.09     -145.41    199.21 o
   2   1  17       93.25     -164.50    199.87 o
   3   1  17       13.03      329.77    297.04 o
  -9   2  17      392.32      513.24    388.26 o
  -8   2  17        1.32      136.29    173.84 o
  -7   2  17      474.89      277.44    198.37 o
  -6   2  17       44.55       15.33    239.55 o
  -5   2  17       59.79      311.85    223.52 o
  -4   2  17      101.68      -14.80    231.95 o
  -3   2  17     1151.66     1238.33    612.14 o
  -2   2  17      387.14      418.85    224.54 o
  -1   2  17     2341.21     2344.41    281.81 o
   0   2  17      464.26      615.75    164.70 o
   1   2  17     1414.56     1450.32    228.30 o
   2   2  17      187.78       68.83    249.99 o
   3   2  17     1709.78     1817.12    239.35 o
  -8   3  17     1359.60     1484.35    234.95 o
  -7   3  17        9.33     -207.35    284.86 o
  -6   3  17     1594.81     1397.50    527.21 o
  -5   3  17       11.20       91.19    267.52 o
  -4   3  17     1491.37     1989.33    451.98 o
  -3   3  17        0.51     -301.60    301.60 o
  -2   3  17      958.28     1312.90    281.64 o
  -1   3  17      107.36       42.59    295.58 o
   0   3  17        3.41     -149.51    162.91 o
   1   3  17       46.54      117.93    194.70 o
   2   3  17      120.33      191.98    250.58 o
  -8   4  17       40.12     -176.84    193.99 o
  -7   4  17       35.22      -81.89    302.27 o
  -6   4  17       35.08       60.81    336.62 o
  -5   4  17        9.92     -125.93    205.77 o
  -4   4  17       71.69     -213.78    275.04 o
  -3   4  17     1126.65     1389.68    268.15 o
  -2   4  17       38.49     -141.49    246.03 o
  -1   4  17     1871.95     1472.53    440.15 o
   0   4  17      858.97      900.33    267.62 o
   1   4  17     2199.93     2780.79    521.97 o
   2   4  17       67.44      115.32    207.51 o
  -7   5  17      130.02      276.59    327.27 o
  -6   5  17     1205.58     1016.63    353.04 o
  -5   5  17      876.53      670.86    334.90 o
  -4   5  17      714.68      810.26    346.71 o
  -3   5  17      434.04      679.25    263.93 o
  -2   5  17     1351.11     1612.07    330.71 o
  -1   5  17       66.68      880.09    261.62 o
   0   5  17        2.92       15.73    514.63 o
   1   5  17       27.92      141.95    331.01 o
  -6   6  17       14.30      129.34    292.19 o
  -5   6  17      178.14       95.46    227.69 o
  -4   6  17        5.44      -46.06    259.85 o
  -3   6  17      366.09      144.01    318.69 o
  -2   6  17      182.15       55.51    298.38 o
  -1   6  17     1930.04     2185.53    566.00 o
   0   6  17      898.16      843.25    366.54 o
  -4   7  17     2294.79     2393.90    413.72 o
  -3   7  17      295.97      369.13    311.91 o
  -2   7  17       59.54     -840.35   1263.92 o
  -4   0  18     1559.67     1284.06    529.73 o
  -2   0  18     1492.57     1175.83    280.51 o
   0   0  18     1210.59     2479.40    429.70 o
  -6   1  18       99.02      243.70    372.05 o
  -5   1  18      487.06      239.77    182.46 o
  -4   1  18       81.00      108.44    212.21 o
  -3   1  18       10.86       88.19    391.91 o
  -2   1  18       93.26       64.84    308.87 o
  -1   1  18      429.53      644.11    467.76 o
  -5   2  18       75.09     -448.61    448.61 o
  -4   2  18     1066.37     1115.29    279.34 o
  -3   2  18      180.55      -32.97    404.29 o
  -2   2  18     2025.98     1875.63    271.47 o
  -1   2  18      201.80      -27.57    343.61 o
  -4   3  18       25.68      -15.45    283.64 o
  -3   3  18       70.73       71.41    275.74 o
  -2   3  18      225.82      147.99    428.14 o
 
